# Supplementary material for: Unified-Hydrophilic-Interaction/Anion-Exchange Liquid Chromatography Mass Spectrometry (Unified-HILIC/AEX/MS): A Single-Run Method for Comprehensive and Simultaneous Analysis of Polar Metabolome
Source: Anal Chem. 2022 Nov 25;94(48):16877–86. doi: 10.1021/acs.analchem.2c03986 (PMC9730297; doi:10.1021/acs.analchem.2c03986)
Supplement: Supplementary file 2 — ac2c03986_si_002.xlsx [file ac2c03986_si_002.xlsx]

## Sheet: Table S-1
	Table S-1. Features of representative polar metabolomic methodologies.
		Conventional methods					In this study
		RP-LC/MS	IP-RP-LC/MS	Mixed-mode RP-LC/MS	IC/MS	HILIC/MS	unified-HILIC/AEX/MS
	Throughput	+++	+	+++	+	+++	+++
		Single-run method	Two methods	Single-run method	Two methods	Single-run method	Single-run method
	Metabolite coverage/single-run	+	+	++	+	++	+++
	Effects of mobile phase additives on MS	+++	+	+++	+++	+++	+++
		MS-friendly	Contamination with ion-pair reagent	MS-friendly	MS-friendly	MS-friendly	MS-friendly
	Retention and separation performance in LC	+	+++	++	+++	++	+++
	Sample dissolution solvent (or initial solvent)	Water-rich solution	Water-rich solution	Water-rich solution	Water-rich solution	Organic solvent-rich solution	Organic solvent-rich solution
	Each characteristic was evaluated in three stages (+, ++, and +++).

## Sheet: Table S-2
	Table S-2. MRM conditions and analytical validation of targeted LC/MS/MS method for polar metabolites.
		Analyte	Abbreviation	Molecular fomula	Exact mass	Adduct ion	Retention time (min)	MRM transition 1					MRM transition 2					MRM transition 3					LLOQ (fmol)a	ULOQ (fmol)b	Linerity (R2)
								Precursor ion	Product ion	Q1 Pre-bias (V)	Collision energy (V)	Q3 Pre-bias (V)	Precursor ion	Product ion	Q1 Pre-bias (V)	Collision energy (V)	Q3 Pre-bias (V)	Precursor ion	Product ion	Q1 Pre-bias (V)	Collision energy (V)	Q3 Pre-bias (V)
	1	Methyl jasmonate	MeJA	C13H20O3	224.141	(M+H)+	0.959	225.1	151.15	-11	-13	-14	225.1	133.1	-11	-16	-13	225.1	147.2	-11	-15	-15	400	100000	0.974471
	2	Flavanone	Flavanone	C15H12O2	224.084	(M+H)+	1.0115	224.9	121	-19	-20	-25	224.9	77.05	-11	-43	-29						40000	100000	1
	3	Flavone	Flavone	C15H10O2	222.068	(M+H)+	1.03157	222.9	77.1	-10	-42	-29	222.9	121.1	-10	-28	-12	222.9	51.05	-11	-64	-19	100	100000	0.999551
	4	Melatonin	Melatonin	C13H16N2O2	232.121	(M+H)+	1.07214	233	173.9	-20	-15	-20	233	159.1	-11	-27	-15	233	130.15	-11	-47	-20	10	40000	0.982654
	5	Camptothecin	Camptothecin	C20H16N2O4	348.111	(M+H)+	1.096	349	305.15	-10	-24	-21	349	219.05	-10	-52	-21	349	249.15	-10	-32	-24	400	100000	0.922023
	6	Caffeine	Caffeine	C8H10N4O2	194.08	(M+H)+	1.11213	194.9	138.1	-10	-20	-13	194.9	42.1	-10	-38	-16	194.9	110.1	-10	-24	-18	40	100000	0.983605
	7	a-Methylbenzylamine	1-Phenylethylamine	C8H11N	121.089	(M+H)+	1.14688	122.2	105.1	-12	-13	-21	122.2	77.1	-14	-30	-30	122.2	79.15	-14	-24	-17	40	100000	0.978909
	8	Coniferyl alcohol	Coniferyl alcohol	C10H12O3	180.079	(M–H)–	1.175	179.3	146.1	21	16	29	179.3	164.05	26	15	28	179.3	161.2	22	13	28	400	100000	0.999954
	9	Dimethylbenzimidazole	Dimethylbenzimidazole	C9H10N2	146.084	(M+H)+	1.18414	146.9	131.05	-13	-35	-13	146.9	132.05	-13	-28	-21	146.9	77.05	-14	-45	-30	10	40000	0.997824
	10	DL-Homocysteine thiolactone	Homocysteine thiolactone	C4H7NOS	117.025	(M+H)+	1.19083	118	90.1	-12	-12	-20	118	56.1	-13	-18	-22	118	45.05	-11	-38	-18	400	100000	0.998449
	11	4-Hydroxyphenylethanol	Tyrosol	C8H10O2	138.068	(M–H)–	1.213	137.1	106	13	17	21	137.1	119.05	13	18	26	137.1	93	18	19	30	1000	100000	0.999426
	12	2-Diethylaminoethanol	2-Diethylaminoethanol	C6H15NO	117.115	(M+H)+	1.22687	118.25	100.2	-11	-18	-10	118.25	44.1	-14	-24	-17	118.25	72.2	-12	-19	-15	40	100000	0.958459
	13	N-Acetylserotonin	N-Acetyl-serotonin	C12H14N2O2	218.106	(M+H)+	1.2305	218.9	160.05	-19	-16	-24	218.9	115.05	-10	-35	-19	218.9	132.15	-10	-26	-13	40	100000	0.946333
	14	Acetaminophen	Acetaminophen	C8H9NO2	151.063	(M+H)+	1.28625	151.85	110.1	-13	-18	-11	151.85	65.1	-13	-33	-25	151.85	93.15	-14	-25	-20	40	100000	0.933248
	15	4-Hydroxybenzyl alcohol	4-Hydroxybenzyl alcohol	C7H8O2	124.052	(M−H)−	1.3266	123.3	105	17	13	20	123.3	77	17	16	17						1000	100000	0.999098
	16	Nicotinamide	Nicotinamide	C6H6N2O	122.048	(M+H)+	1.348	123.15	80.1	-11	-23	-30	123.15	53.05	-11	-32	-19	123.15	78.05	-12	-25	-30	10	100000	0.983273
	17	Albiflorin	Albiflorin	C23H28O11	480.163	(M+H)+	1.35133	480.9	197.1	-11	-14	-20	480.9	105.1	-11	-25	-10	480.9	319.15	-11	-12	-15	400	100000	0.994899
	18	5-Methoxytryptamine	5-Methoxytryptamine	C11H14N2O	190.111	(M+H)+	1.45837	191.05	173.95	-20	-10	-20	191.05	130.1	-10	-39	-12	191.05	159.05	-10	-24	-15	10	40000	0.983727
	19	DL-Hexanoylcarnitine	Hexanoylcarnitine	C13H25NO4	259.178	(M+H)+	1.474	260	84.85	-20	-25	-20	260	201.15	-12	-14	-20	260	60.2	-12	-17	-23	10	10000	0.999885
	20	5'-Methylthioadenosine	5'-Methylthioadenosine	C11H15N5O3S	297.09	(M+H)+	1.5575	298	136	-20	-20	-20	298	119.1	-14	-54	-19	298	61.05	-14	-35	-23	10	10000	0.999583
	21	Isobutylamine	Isobutylamine	C4H11N	73.0891	(M+H)+	1.647	74.1	57.15	-15	-15	-23	74.1	29.05	-12	-22	-30	74.1	41.05	-13	-19	-15	40	100000	0.949829
	22	Thymine	Thymine	C5H6N2O2	126.043	(M+H)+	1.6725	127.15	110.05	-18	-21	-17	127.15	54.05	-16	-25	-23	127.15	84.1	-16	-19	-15	40000	100000	1
	23	Tryptamine	Tryptamine	C10H12N2	160.1	(M+H)+	1.686	160.9	144.1	-15	-13	-23	160.9	117.15	-14	-27	-11	160.9	115.05	-14	-33	-11	40	100000	0.9894
	24	Thymidine	Thymidine	C10H14N2O5	242.09	(M+H)+	1.69914	243.05	127.15	-12	-11	-13	243.05	117.05	-12	-14	-11	243.05	41	-10	-54	-17	100	100000	0.999642
	25	Retinoic acid	Retinoic acid	C20H28O2	300.209	(M+H)+	1.733	301.1	159.15	-14	-22	-10	301.1	123.25	-14	-18	-23	301.1	286.15	-14	-14	-28	40000	100000	1
	26	3-Methyladenine	3-Methyladenine	C6H7N5	149.07	(M+H)+	1.73688	149.9	108.05	-14	-31	-18	149.9	123.15	-14	-25	-12	149.9	133.05	-14	-24	-13	10	40000	0.979211
	27	Deoxyadenosine	Deoxyadenosine	C10H13N5O3	251.102	(M+H)+	1.83	251.9	136	-20	-15	-20	251.9	119.1	-12	-44	-18	251.9	117.1	-12	-17	-11	10	10000	0.999681
	28	1-Butylamine	1-Butylamine	C4H11N	73.0891	(M+H)+	1.84012	74.1	57.15	-13	-16	-22	74.1	29.05	-14	-22	-29	74.1	41.15	-13	-18	-16	40	100000	0.963858
	29	Creatinine	Creatinine	C4H7N3O	113.059	(M+H)+	1.89425	113.85	44.05	-11	-21	-16	113.85	43.05	-11	-42	-16	113.85	86.15	-20	-15	-19	40	100000	0.925155
	30	Tyramine	Tyramine	C8H11NO	137.084	(M+H)+	1.92375	138.05	121.15	-15	-14	-12	138.05	77.05	-13	-30	-13	138.05	103.05	-13	-23	-10	40	100000	0.988559
	31	4-Toluenesulfonic acid	4-Toluenesulfonic acid	C7H8O3S	172.019	(M−H)−	1.92687	171.2	79.95	22	26	10	171.2	107.05	17	21	22						40	100000	0.99846
	32	Indoxyl sulfate	Indoxyl sulfate	C8H7NO4S	213.01	(M−H)−	1.94188	212	132.05	13	18	21	212	79.95	20	22	10	212	80.95	13	15	10	40	100000	0.999278
	33	Propylamine	Propylamine	C3H9N	59.0735	(M+H)+	2.0468	60.2	43.1	-27	-17	-16	60.2	41.1	-27	-22	-15	60.2	27.05	-26	-26	-30	1000	100000	0.907004
	34	1-Methylhistamine	1-Methylhistamine	C6H11N3	125.095	(M+H)+	2.07975	125.9	109.05	-12	-19	-22	125.9	68.1	-12	-23	-11	125.9	41.05	-12	-29	-15	4000	100000	0.944438
	35	Paraxanthine	Paraxanthine	C7H8N4O2	180.065	(M+H)+	2.10787	180.85	124.05	-16	-22	-12	180.85	42.1	-17	-42	-16	180.85	55.15	-13	-31	-22	40	100000	0.998506
	36	p-Hydroxybenzaldehyde	p-Hydroxybenzaldehyde	C7H6O2	122.037	(M−H)−	2.14575	121.25	92.05	11	25	11	121.25	93.05	11	21	11	121.25	41	11	58	10	4000	100000	0.999988
	37	4-Hydroxypyridine	4-Hydroxypyridine	C5H5NO	95.0371	(M+H)+	2.15433	95.8	39.1	-10	-37	-14	95.8	41.05	-10	-27	-16	95.8	78.05	-10	-23	-16	400	100000	0.988034
	38	Betaine	Betaine	C5H11NO2	117.079	(M+H)+	2.19475	117.9	58.15	-11	-29	-22	117.9	59.15	-11	-22	-23	117.9	42.1	-11	-59	-16	40	100000	0.948818
	39	L-Normetanephrine	Normetanephrine	C9H13NO3	183.09	(M+H)+	2.21917	183.9	166.1	-17	-9	-16	183.9	134	-15	-20	-13	183.9	121.1	-17	-21	-19	400	100000	0.970801
	40	5-Methylcytosine	5-Methylcytosine	C5H7N3O	125.059	(M+H)+	2.25043	126.2	109.1	-11	-22	-21	126.2	54.1	-11	-30	-20	126.2	83.1	-12	-21	-15	100	100000	0.96884
	41	Uracil	Uracil	C4H4N2O2	112.027	(M−H)−	2.2704	111.25	42.05	14	15	15											1000	100000	0.997503
	42	Pyridoxal	Pyridoxal	C8H9NO3	167.058	(M+H)+	2.2745	168.05	150.1	-12	-14	-14	168.05	94.1	-13	-26	-19	168.05	67.1	-12	-30	-25	4000	100000	0.97344
	43	2'-Deoxyuridine	Deoxyuridine	C9H12N2O5	228.075	(M+H)+	2.32825	229	113.05	-11	-11	-18	229	117.15	-12	-9	-25	229	81	-11	-9	-18	4000	100000	0.996575
	44	Choline	Choline	C5H13NO	103.1	(M+H)+	2.34475	104.25	60.1	-14	-22	-23	104.25	45.1	-15	-23	-17	104.25	58.1	-14	-33	-23	10	100000	0.992444
	45	Salicylic acid	SA	C7H6O3	138.032	(M−H)−	2.34863	137.2	93	12	15	11	137.2	65	12	27	14	137.2	39.05	13	37	11	40	100000	0.999624
	46	O-Acetylcarnitine	Acetylcarnitine	C9H17NO4	203.116	(M+H)+	2.35	204	84.9	-20	-20	-20	204	145.1	-10	-13	-14	204	60.1	-10	-15	-23	10	10000	0.999035
	47	3,4-Dihydroxybenzoate	Protocatechuic acid	C7H6O4	154.027	(M−H)−	2.384	153.1	109	14	15	22	153.1	108	14	25	20	153.1	91.05	14	27	13	40000	100000	1
	48	2-Hydroxyphenylacetic acid	2-Hydroxyphenylacetic acid	C8H8O3	152.047	(M−H)−	2.40225	151.1	107	14	12	22											40	100000	0.999986
	49	1-Methyladenosine	1-Methyladenosine	C11H15N5O4	281.112	(M+H)+	2.46471	281.9	149.9	-20	-20	-20	281.9	133.1	-13	-43	-13	281.9	109.05	-13	-49	-17	10	40000	0.969533
	50	Adenosine	Adenosine	C10H13N5O4	267.097	(M+H)+	2.48057	268	136	-13	-19	-23	268	119.05	-13	-47	-20	268	92.05	-10	-64	-17	10	40000	0.99195
	51	Trigonelline	Trigonelline	C7H7NO2	137.048	(M+H)+	2.5135	137.9	92.15	-13	-23	-19	137.9	94.15	-13	-23	-19	137.9	78.15	-13	-27	-16	10	100000	0.954173
	52	N-methylethanolamine	N-Methylethanolamine	C3H9NO	75.0684	(M+H)+	2.53	76.2	58.15	-13	-15	-22	76.2	45	-12	-21	-16	76.2	30.05	-12	-19	-29	100	100000	0.983882
	53	L-Prolinamide	Prolinamide	C5H10N2O	114.079	(M+H)+	2.54537	115.2	70.1	-11	-18	-28	115.2	28.05	-12	-43	-29	115.2	42.1	-11	-61	-16	40	100000	0.968236
	54	3-Amino-2,3-dihydrobenzoic acid	3-Amino-2,3-dihydrobenzoic acid	C7H9NO2	139.063	(M+H)+	2.576	140.2	39.1	-15	-47	-15	140.2	122.05	-26	-18	-14						10000	100000	0.883073
	55	Cystamine	Cystamine	C4H12N2S2	152.044	(M+H)+	2.5865	152.8	108.1	-13	-14	-22	152.8	76.05	-14	-22	-28	152.8	30	-13	-26	-30	4000	100000	0.998468
	56	Thiamine	Thiamine	C12H16N4OS	264.104	(M+H)+	2.59943	265	121.9	-20	-15	-20	265	144.1	-13	-14	-14	265	81.1	-12	-34	-15	40	40000	0.999231
	57	Leucinic acid	Leucinic acid	C6H12O3	132.079	(M−H)−	2.6265	131.15	85.15	12	12	11	131.15	69	20	21	10	131.15	44.9	12	15	11	400	100000	0.999934
	58	Cytosine	Cytosine	C4H5N3O	111.043	(M+H)+	2.68863	111.85	95.1	-10	-21	-20	111.85	52.05	-11	-33	-20	111.85	40.1	-10	-39	-14	40	10000	0.999027
	59	2-Phenylpropionate (Hydratropic acid)	2-Phenylpropionate	C9H10O2	150.068	(M−H)−	2.69075	149.3	105.05	20	9	19											4000	100000	0.999399
	60	Hydrocinnamate	Hydrocinnamate	C9H10O2	150.068	(M−H)−	2.69225	149.3	105.1	20	13	10											4000	100000	0.999649
	61	N-Acetyl-L-leucine	N-Acetyl-Leu	C8H15NO3	173.105	(M+H)+	2.708	173.9	86.1	-15	-17	-17	173.9	128.1	-14	-13	-12	173.9	132.2	-14	-13	-13	400	100000	0.984978
	62	Serotonin	Serotonin	C10H12N2O	176.095	(M+H)+	2.73167	176.9	160.1	-15	-12	-15	176.9	115.1	-14	-29	-11	176.9	117.1	-17	-29	-23	400	100000	0.999785
	63	L-Histidinol	Histidinol	C6H11N3O	141.09	(M+H)+	2.7554	142.1	81.1	-13	-22	-17	142.1	124.1	-10	-16	-12	142.1	95.1	-13	-21	-19	1000	100000	0.949548
	64	2-Methylhippuric acid	2-Methylhippuric acid	C10H11NO3	193.074	(M+H)+	2.75787	194	119.05	-10	-12	-12	194	91.1	-10	-31	-19	194	65.1	-10	-48	-24	10	40000	0.993633
	65	Deoxycytidine	Deoxycytidine	C9H13N3O4	227.091	(M+H)+	2.75913	227.85	112.05	-11	-10	-11	227.85	95.1	-11	-39	-20	227.85	69.15	-11	-37	-26	10	10000	0.983133
	66	Pyridoxamine	Pyridoxamine	C8H12N2O2	168.09	(M+H)+	2.7885	169	152.05	-15	-15	-15	169	134.05	-16	-22	-13	169	77.05	-12	-39	-29	40	40000	0.984845
	67	Isovalerylglycine	IsovalerylGly	C7H13NO3	159.09	(M+H)+	2.7965	160.2	76.05	-11	-10	-13	160.2	57.1	-10	-19	-21	160.2	85.15	-10	-13	-17	400	100000	0.970013
	68	2,6-Diaminopurine	2,6-Diaminopurine	C5H6N6	150.065	(M+H)+	2.80638	150.9	134.05	-14	-22	-13	150.9	107.05	-14	-28	-20	150.9	109.05	-14	-22	-21	10	40000	0.970871
	69	DL-beta-Phenyllactic acid	Phenyllactic acid	C9H10O3	166.063	(M−H)−	2.82817	165.25	147.1	16	14	13	165.25	103.05	15	16	20	165.25	119.1	14	15	24	400	100000	0.999935
	70	Adenine	Adenine	C5H5N5	135.054	(M+H)+	2.83613	136.2	119	-10	-26	-19	136.2	92.1	-18	-31	-19	136.2	65.1	-10	-42	-25	10	100000	0.975021
	71	Mandelic acid	Mandelic acid	C8H8O3	152.047	(M−H)−	2.885	151.1	107.05	14	11	21											1000	100000	0.999884
	72	2-Hydroxy-3-methylbutyric acid	2-Hydroxyisovaleric acid	C5H10O3	118.063	(M−H)−	2.887	117.25	71	11	11	15	117.25	44.85	11	12	15						400	100000	0.999945
	73	Methylbenzoic acid	Methylbenzoic acid	C8H8O2	136.052	(M−H)−	2.91033	135.1	91	12	11	20											400	100000	0.999834
	74	trans-Cinnamic acid	trans-Cinnamic acid	C9H8O2	148.052	(M−H)−	2.92317	147.1	103.1	14	13	12	147.1	77	15	23	25	147.1	61.8	14	15	16	400	100000	0.999855
	75	Tiglylglycine	TiglylGly	C7H11NO3	157.074	(M+H)+	2.96817	157.85	83.15	-13	-12	-18	157.85	55.1	-13	-22	-22	157.85	29.1	-13	-41	-30	400	100000	0.984231
	76	3-Hydroxyisovaleric acid	3-Hydroxyisovaleric acid	C5H10O3	118.063	(M−H)−	3.02217	117.25	59	11	12	12	117.25	40.95	11	25	10						400	100000	0.99921
	77	N-Formyl-L-methionine	N-Formylm-Met	C6H11NO3S	177.046	(M+H)+	3.0445	177.85	150.1	-15	-11	-15	177.85	104.1	-15	-13	-10	177.85	130.1	-16	-12	-12	40000	100000	1
	78	Ethanolamine	Ethanolamine	C2H7NO	61.0528	(M+H)+	3.058	61.8	44.05	-26	-15	-17	61.8	45.15	-11	-20	-17	61.8	30.1	-12	-34	-30	4000	100000	0.949503
	79	Norepinephrine	Norepinephrine	C8H11NO3	169.074	(M+H)+	3.0925	170.05	152.1	-38	-11	-16	170.05	107.1	-16	-21	-18	170.05	77.1	-16	-36	-14	40000	100000	1
	80	S-benzyl-L-cysteine	S-benzyl-Cys	C10H13NO2S	211.067	(M+H)+	3.10114	211.85	91.15	-10	-17	-18	211.85	195.1	-10	-9	-19	211.85	65.05	-10	-54	-24	100	100000	0.999447
	81	Hippuric acid	Hippuric acid	C9H9NO3	179.058	(M+H)+	3.12786	179.85	105.05	-15	-14	-10	179.85	77.1	-15	-32	-30	179.85	51.1	-13	-56	-20	100	100000	0.986123
	82	Naringenin	Naringenin	C15H12O5	272.068	(M−H)−	3.18025	270.85	151.05	12	17	13	270.85	119.1	12	24	10	270.85	107.05	12	25	20	40	100000	0.955833
	83	Benzoic acid	Benzoic acid	C7H6O2	122.037	(M−H)−	3.20917	121.25	77	11	12	15											400	100000	0.999854
	84	Naringin	Naringin	C27H32O14	580.179	(M−H)−	3.23175	579.05	271.15	26	35	26	579.05	151.05	26	44	13	579.05	119.1	26	65	19	10	100000	0.998494
	85	Ofloxacin	Ofloxacin	C18H20FN3O4	361.144	(M+H)+	3.2702	362.15	318.05	-20	-20	-22	362.15	261.1	-10	-27	-25	362.15	344.2	-10	-22	-23	40	4000	0.970892
	86	Histamine	Histamine	C5H9N3	111.08	(M+H)+	3.3315	112.2	95.1	-13	-17	-19	112.2	68.1	-13	-24	-27	112.2	41.05	-12	-29	-16	400	100000	0.983695
	87	5-Hydroxymethyluracil	5-Hydroxymethyluracil	C5H6N2O3	142.038	(M−H)−	3.345	141.1	59	14	11	12	141.1	41.9	13	15	13						1000	100000	0.992306
	88	Dimethylglycine	DMG	C4H9NO2	103.063	(M+H)+	3.43363	104.05	58.1	-10	-16	-22	104.05	44.05	-10	-42	-15	104.05	42.05	-10	-39	-16	10	100000	0.944415
	89	Genistein	Genistein	C15H10O5	270.053	(M+H)+	3.45433	271	153.05	-13	-29	-15	271	91.15	-13	-42	-19	271	215.1	-13	-28	-21	−	−	−
	90	a-Hydroxyisobutyric acid	2-Hydroxyisobutyric acid	C4H8O3	104.047	(M−H)−	3.4768	103.1	57	15	14	15	103.1	44.9	15	13	10						1000	100000	0.999131
	91	L-Leucine	Leu	C6H13NO2	131.095	(M+H)+	3.556	131.85	86.2	-11	-13	-18	131.85	30.1	-10	-19	-30	131.85	44.15	-11	-24	-18	100	100000	0.999901
	92	Carnitine	Carnitine	C7H15NO3	161.105	(M+H)+	3.563	162	103.05	-14	-18	-10	162	60.2	-14	-18	-23	162	85.1	-15	-22	-17	10	40000	0.995901
	93	DL-Ethionine	Ethionine	C6H13NO2S	163.067	(M+H)+	3.59983	163.85	56.15	-14	-18	-21	163.85	75.05	-15	-22	-28	163.85	147.05	-15	-14	-14	400	100000	0.998907
	94	DL-2-Hydroxybutyric acid	2-Hydroxybutyric acid	C4H8O3	104.047	(M−H)−	3.61267	103.25	57	10	12	13	103.25	45	10	13	15						10000	100000	0.999816
	95	Pipecolic acid	Pipecolic acid	C6H11NO2	129.079	(M+H)+	3.63725	129.9	84.15	-12	-17	-17	129.9	56.05	-12	-31	-21	129.9	28.05	-12	-47	-30	40	100000	0.961196
	96	L-Phenylalanine	Phe	C9H11NO2	165.079	(M+H)+	3.64625	166.1	120.1	-40	-15	-12	166.1	77.05	-40	-39	-30	166.1	103.1	-40	-27	-18	10	100000	0.999908
	97	L-Gulono-1,4-lactone	Gamma-Glunolactone	C6H10O6	178.048	(M−H)−	3.647	177.1	89.05	19	13	11	177.1	59.05	18	22	14	177.1	129.1	16	10	11	10000	100000	0.999649
	98	2-Aminobenzoic acid	2-Aminobenzoic acid	C7H7NO2	137.048	(M+H)+	3.67075	138.2	120.05	-10	-14	-20	138.2	92.15	-10	-24	-18	138.2	65.15	-10	-31	-26	4000	100000	0.999448
	99	Propionylglycine	PropionylGly	C5H9NO3	131.058	(M+H)+	3.6984	132.2	76.05	-10	-11	-13	132.2	57.15	-10	-16	-21	132.2	29.1	-10	-28	-30	1000	100000	0.985994
	100	Kynurenate	Kynurenic acid	C10H7NO3	189.043	(M+H)+	3.7185	189.8	144.1	-13	-20	-14	189.8	116.05	-14	-34	-19	189.8	89.15	-13	-44	-18	10	100000	0.993435
	101	N-Acetyl-D-galactosamine	N-Acetyl-galactosamine	C8H15NO6	221.09	(M+H)+	3.73133	222.2	204.05	-11	-9	-21	222.2	126.15	-11	-15	-12	222.2	186	-11	-12	-18	400	100000	0.995506
	102	Nicotinic acid	Nicotinic acid	C6H5NO2	123.032	(M+H)+	3.74375	124.15	80.1	-11	-22	-29	124.15	78.1	-15	-24	-29	124.15	53.15	-15	-32	-21	40	100000	0.940417
	103	Uridine	Uridine	C9H12N2O6	244.07	(M+H)+	3.74417	245	113.05	-12	-11	-11	245	70.1	-11	-37	-11	245	96	-10	-36	-21	400	100000	0.994994
	104	Cytidine	Cytidine	C9H13N3O5	243.086	(M+H)+	3.74729	243.8	112.1	-12	-12	-11	243.8	95.05	-12	-43	-18	243.8	54.9	-12	-29	-23	100	100000	0.997058
	105	L-Isoleucine	Ile	C6H13NO2	131.095	(M+H)+	3.77487	132.05	86.2	-12	-13	-18	132.05	69.2	-10	-21	-12	132.05	41.15	-13	-29	-16	10	100000	0.99997
	106	Dethiobiotin	Dethiobiotin	C10H18N2O3	214.132	(M+H)+	3.78357	215.15	197.05	-26	-14	-20	215.15	179.1	-24	-19	-18	215.15	67.05	-20	-31	-26	40	40000	0.993747
	107	2-Methyl-3-Hydroxybutyric acid	2-Methyl-3-Hydroxybutyric acid	C5H10O3	118.063	(M−H)−	3.809	117.3	73	11	11	17	117.3	55.1	11	23	13						100	100000	0.998265
	108	3-Pyridylacetic acid	3-Pyridylacetic acid	C7H7NO2	137.048	(M+H)+	3.8285	138	93.15	-13	-26	-19	138	120	-14	-21	-12	138	92.65	-13	-40	-23	10	10000	0.999743
	109	Thymidine 3',5'-cyclic monophosphate	cTMP	C10H13N2O7P	304.046	(M+NH4)+	3.842	322	305.05	-15	-11	-14	322	81.1	-15	-22	-17	322	127.1	-15	-24	-12	100	100000	0.999854
	110	N-Acetyl-DL-alanine	N-Acetyl-Ala	C5H9NO3	131.058	(M+H)+	3.886	132.2	90.15	-11	-10	-18	132.2	44.1	-14	-22	-17	132.2	86.1	-12	-12	-19	1000	100000	0.971957
	111	N-Acetyl-D-glucosamine	N-Acetyl-glucosamine	C8H15NO6	221.09	(M+H)+	3.95237	222.2	204.15	-12	-8	-20	222.2	138.05	-11	-17	-13	222.2	126.1	-11	-15	-12	40	100000	0.984607
	112	L-Kynurenine	Kynurenine	C10H12N2O3	208.085	(M+H)+	3.95412	208.85	192.1	-10	-10	-19	208.85	146.05	-10	-21	-14	208.85	94.15	-10	-16	-19	40	100000	0.977947
	113	L-Proline	Pro	C5H9NO2	115.063	(M+H)+	4.0585	116.2	70.2	-15	-17	-28	116.2	28.05	-15	-38	-30	116.2	42.1	-15	-61	-15	10	100000	0.979392
	114	Pyridoxine	Pyridoxine	C8H11NO3	169.074	(M+H)+	4.07157	170	152.15	-11	-16	-15	170	134.1	-16	-23	-13	170	77.1	-16	-38	-29	10	40000	0.99976
	115	L-Norvaline	NorVal	C5H11NO2	117.079	(M+H)+	4.09157	118.2	72.1	-15	-12	-20	118.2	30.1	-12	-23	-29	118.2	55.1	-12	-26	-21	100	100000	0.996024
	116	L-Methionine	Met	C5H11NO2S	149.051	(M+H)+	4.152	149.8	56.15	-12	-18	-22	149.8	104.1	-11	-14	-10	149.8	61.05	-12	-23	-23	400	100000	0.9999
	117	N-Acetyl-L-tyrosine	N-Acetyl-Tyr	C11H13NO4	223.084	(M+H)+	4.19557	223.85	136.05	-10	-18	-13	223.85	178.15	-10	-10	-17	223.85	182.05	-10	-11	-18	100	100000	0.993475
	118	Phenylglycine	Phenyl-Gly	C8H9NO2	151.063	(M+H)+	4.22025	152.05	135.05	-15	-15	-23	152.05	79.15	-15	-24	-15	152.05	77.05	-11	-37	-29	40	100000	0.999374
	119	Indol-3-acetic acid	IAA	C10H9NO2	175.063	(M+H)+	4.31183	175.85	130.1	-16	-16	-12	175.85	77.05	-16	-46	-29	175.85	103.05	-16	-33	-21	400	100000	0.993108
	120	L-Valine	Val	C5H11NO2	117.079	(M+H)+	4.31288	117.9	72.2	-11	-13	-19	117.9	55.15	-10	-23	-22	117.9	57.15	-11	-30	-21	10	100000	0.996872
	121	Gentisic acid	Gentisic acid	C7H6O4	154.027	(M−H)−	4.3625	153.1	108	14	21	19	153.1	109.05	14	15	20						40	100000	0.999509
	122	L-Tryptophan	Trp	C11H12N2O2	204.09	(M+H)+	4.38875	205.2	188.05	-10	-11	-19	205.2	146.1	-10	-18	-14	205.2	118.1	-10	-27	-19	40	100000	0.999691
	123	Pantothenate	Pantothenate	C9H17NO5	219.111	(M+H)+	4.389	219.9	90.15	-10	-16	-20	219.9	202.15	-10	-12	-20	219.9	184.1	-11	-14	-18	40	100000	0.997273
	124	Epinephrine	Epinephrine	C9H13NO3	183.09	(M+H)+	4.416	183.9	166.1	-17	-11	-16	183.9	107.1	-16	-23	-21	183.9	77.1	-18	-42	-29	100000	100000	−
	125	S-Methyl-L-cysteine	S-Methyl-Cys	C4H9NO2S	135.035	(M+H)+	4.4176	135.8	119.1	-10	-13	-24	135.8	73.1	-11	-17	-15	135.8	77.1	-11	-21	-29	1000	100000	0.959195
	126	Biotin	Biotin	C10H16N2O3S	244.088	(M+H)+	4.42025	244.8	227.15	-10	-15	-22	244.8	97.1	-12	-33	-21	244.8	123.1	-11	-29	-12	40	100000	0.995498
	127	Deoxyinosine	Deoxyinosine	C10H12N4O4	252.086	(M+H)+	4.43287	253	137.1	-12	-9	-13	253	110.05	-11	-41	-11	253	119	-12	-37	-11	40	100000	0.988674
	128	Acetylglycine	Acetyl-Gly	C4H7NO3	117.043	(M+H)+	4.433	117.85	76.05	-10	-11	-12	117.85	43.1	-10	-25	-16	117.85	30.15	-10	-19	-29	4000	100000	0.990314
	129	3-Cyano-L-alanine	3-Cyano-L-alanine	C4H6N2O2	114.043	(M−H)−	4.452	113.2	96	11	12	22											400	100000	0.94987
	130	p-Aminohippuric acid	4-aminohippuric acid	C9H10N2O3	194.069	(M+H)+	4.47875	194.85	120.1	-16	-11	-12	194.85	92.1	-15	-32	-19	194.85	65.1	-16	-44	-24	10	100000	0.971241
	131	Glycerophosphocholine	Glycerophosphocholine	C8H20NO6P	257.103	(M+H)+	4.50329	258	104.2	-12	-17	-19	258	125.05	-12	-27	-22	258	86.15	-12	-33	-18	10	40000	0.999374
	132	Bicine	Bicine	C6H13NO4	163.084	(M+H)+	4.56571	164.2	118.1	-11	-16	-11	164.2	56.15	-10	-27	-21	164.2	74.1	-11	-22	-12	10	40000	0.991445
	133	3-Hydroxyisobutyric acid	3-Hydroxyisobutyric acid	C4H8O3	104.047	(M−H)−	4.57775	103.25	73.1	10	11	14											4000	100000	0.999631
	134	2-aminoisobutyrate	2-Aminoisobutyrate	C4H9NO2	103.063	(M+H)+	4.58243	104.2	58.1	-10	-15	-22	104.2	59.1	-13	-22	-22	104.2	41.05	-13	-30	-17	100	100000	0.987631
	135	3-Methoxy-4-hydroxyphenylacetate	Homovanillic acid	C9H10O4	182.058	(M−H)−	4.58975	181.1	137.1	16	10	24	181.1	121.95	22	13	10	181.1	59.15	11	16	23	4000	100000	0.99992
	136	Deoxyguanosine	Deoxyguanosine	C10H13N5O4	267.097	(M+H)+	4.61437	267.85	152.1	-10	-11	-15	267.85	135	-12	-35	-21	267.85	110.1	-10	-38	-21	40	100000	0.995225
	137	L-Theanine	Theanine	C7H14N2O3	174.1	(M+H)+	4.63287	174.9	84.05	-15	-22	-18	174.9	158.1	-15	-14	-15	174.9	46.15	-16	-14	-18	10	100000	0.991397
	138	Homogentisate	Homogentisate	C8H8O4	168.042	(M−H)−	4.64633	167.1	123.05	18	12	24	167.1	122.1	17	22	23	167.1	107.95	16	22	18	10000	100000	0.997213
	139	Maleamic acid	Maleamic acid	C4H5NO3	115.027	(M+H)+	4.692	116	99.1	-12	-15	-21	116	44.05	-12	-38	-17	116	70.15	-12	-22	-27	40000	100000	1
	140	Phosphoric acid	Phosphoric acid	H3O4P	97.9769	(M−H)−	4.7188	97.2	78.9	18	18	18	97.2	35.05	18	11	11						1000	100000	0.991401
	141	1-Methylhistidine	1-Methyl-His	C7H11N3O2	169.085	(M+H)+	4.71887	170	124.1	-15	-16	-12	170	83.15	-16	-24	-18	170	81.1	-16	-45	-18	40	100000	0.965766
	142	N-formylglycine	N-Formyl-Gly	C3H5NO3	103.027	(M−H)−	4.76025	102.1	58.1	15	12	12											4000	100000	0.997084
	143	Alanylalanin	Alanyl-Ala	C6H12N2O3	160.085	(M+H)+	4.76229	161.2	44.1	-10	-15	-17	161.2	90.15	-10	-12	-21	161.2	27.15	-10	-65	-30	100	100000	0.996839
	144	Sarcosine	Sarcosine	C3H7NO2	89.0477	(M+H)+	4.77225	90.05	44.1	-10	-16	-16	90.05	30.05	-10	-50	-29	90.05	28	-10	-64	-30	40	100000	0.97102
	145	L-Dihydroorotate	Dihydroorotate	C5H6N2O4	158.033	(M−H)−	4.78688	157.2	113.05	13	10	10	157.2	42	17	25	10	157.2	70	17	17	17	40	100000	0.975438
	146	Vanillylmandelic acid	Vanillylmandelic acid	C9H10O5	198.053	(M−H)−	4.796	197.1	137.05	12	20	23	197.1	138.1	12	12	27	197.1	108	19	46	17	100	100000	0.997776
	147	Sinigrin	Sinigrin	C10H17NO9S2	359.034	(M−H)−	4.81263	358.15	96.95	12	18	20	358.15	74.95	12	31	16	358.15	95.9	12	31	21	40	100000	0.992024
	148	2-Aminobutanoic acid	2-Aminobutanoic acid	C4H9NO2	103.063	(M+H)+	4.834	104.2	58.15	-10	-14	-23	104.2	41.1	-12	-23	-16	104.2	43.05	-10	-31	-17	400	100000	0.987283
	149	N-Acetyl-L-glutamine	N-Acetyl-Gln	C7H12N2O4	188.08	(M+H)+	4.84729	189.2	130.15	-10	-14	-12	189.2	84.15	-11	-25	-18	189.2	172.1	-10	-11	-17	10	40000	0.993528
	150	Hypoxanthine	Hypoxanthine	C5H4N4O	136.039	(M+H)+	4.85125	136.95	110.1	-12	-24	-22	136.95	119.05	-12	-24	-18	136.95	55.1	-13	-32	-21	40	100000	0.998318
	151	Dopamine	Dopamine	C8H11NO2	153.079	(M+H)+	4.859	154.2	137.15	-10	-14	-13	154.2	91.15	-11	-25	-19	154.2	65.05	-10	-37	-25	100	100000	0.998753
	152	Creatine	Creatine	C4H9N3O2	131.069	(M+H)+	4.91925	132	90.1	-12	-15	-19	132	44.05	-12	-22	-17	132	87.1	-12	-21	-18	10	100000	0.978472
	153	Picolinic acid	Picolinic acid	C6H5NO2	123.032	(M+H)+	4.91971	124.15	78.05	-11	-22	-12	124.15	106.1	-11	-16	-17	124.15	51.05	-11	-41	-20	100	100000	0.993184
	154	3-Hydroxyphenylacetic acid	3-Hydroxyphenylacetic acid	C8H8O3	152.047	(M−H)−	4.981	151.3	107.1	15	10	11											1000	100000	0.993474
	155	DL-4-Hydroxyphenyllactic acid	4-Hydroxyphenyllactic acid	C9H10O4	182.058	(M−H)−	4.98971	181.25	163.05	20	13	15	181.25	135.1	22	15	12	181.25	119.15	21	16	22	100	100000	0.988162
	156	Guanine	Guanine	C5H5N5O	151.049	(M+H)+	5.00962	151.95	135	-13	-22	-20	151.95	110.1	-13	-22	-11	151.95	55	-14	-35	-20	40	100000	0.998649
	157	Adenosine 3',5'-cyclic monophosphate	cAMP	C10H12N5O6P	329.053	(M+H)+	5.02763	329.8	136.1	-15	-26	-13	329.8	312.05	-15	-18	-14	329.8	119.05	-12	-58	-19	40	100000	0.999961
	158	D-Glucosamine and/or D-Galactosamine	Glucosamine and/or Galactosamine	C6H13NO5	179.079	(M+H)+	5.0484	180.2	162.1	-10	-11	-16	180.2	72.2	-10	-17	-27	180.2	84	-10	-16	-15	1000	100000	0.999307
	159	1-Aminocyclopropane-1-carboxylic acid	ACC	C4H7NO2	101.048	(M+H)+	5.1326	101.8	56.15	-10	-14	-22	101.8	28.05	-10	-24	-30	101.8	84.05	-10	-12	-17	1000	100000	0.970054
	160	N-Acetyl-L-asparagine	N-Acetyl-Asn	C6H10N2O4	174.064	(M+H)+	5.18843	175.15	158.05	-10	-13	-15	175.15	88.15	-11	-18	-18	175.15	130.05	-10	-15	-13	100	100000	0.992847
	161	4-Hydroxyphenylacetic acid	4-Hydroxyphenylacetic acid	C8H8O3	152.047	(M−H)−	5.23825	151.25	107.1	18	10	10											4000	100000	0.997751
	162	Bilirubin	Bilirubin	C33H36N4O6	584.263	(M−H)−	5.26633	583	285.05	26	27	18	583	213.25	32	42	12	583	241.3	24	34	26	40000	100000	1
	163	DL-Homocysteine	HomoCys	C4H9NO2S	135.035	(M+H)+	5.267	136.15	90.15	-10	-13	-18	136.15	56.05	-17	-21	-20	136.15	47.1	-15	-33	-17	4000	100000	0.998213
	164	N,N-Dimethylarginine	Dimethyl-Arg	C8H18N4O2	202.143	(M+H)+	5.27613	203	70.2	-10	-26	-27	203	116.1	-10	-16	-11	203	158.15	-10	-16	-15	10	100000	0.985776
	165	Sinapic acid	Sinapic acid	C11H12O5	224.068	(M−H)−	5.3155	223.1	208.1	13	12	20	223.1	164.15	13	15	15	223.1	193.05	13	20	17	400	100000	0.999515
	166	DL-3-Aminoisobutyric acid	3-Aminoisobutanoic acid	C4H9NO2	103.063	(M+H)+	5.373	104.2	86.1	-13	-12	-17	104.2	30.1	-13	-17	-30	104.2	45.1	-13	-39	-18	4000	100000	0.98746
	167	L-Alanine	Ala	C3H7NO2	89.0477	(M+H)+	5.37686	90.05	44.05	-15	-14	-17	90.05	45.05	-15	-40	-17	90.05	28.95	-13	-49	-28	100	100000	0.999852
	168	Taurine	Taurine	C2H7NO3S	125.015	(M−H)−	5.39029	124.25	80	12	22	17											100	100000	0.992292
	169	Gabaculine	Gabaculine	C7H9NO2	139.063	(M−H)−	5.44175	138.3	121.1	18	12	10	138.3	76.95	14	16	16						4000	100000	0.999216
	170	N6,N6,N6-Trimethyl-L-lysine	Trimethyl-Lys	C9H20N2O2	188.152	(M+H)+	5.51912	188.95	84.1	-17	-23	-19	188.95	130.1	-17	-14	-13	188.95	60.2	-14	-15	-23	40	100000	0.989847
	171	trans-Ferulic acid	Ferulic acid	C10H10O4	194.058	(M−H)−	5.52629	193.1	134.1	12	17	25	193.1	178.2	12	14	17	193.1	149.15	22	11	29	100	100000	0.999968
	172	Imidazole lactate	Imidazole lactate	C6H8N2O3	156.053	(M+H)+	5.56438	156.8	111.05	-11	-17	-11	156.8	82.15	-11	-30	-30	156.8	83.15	-13	-24	-17	40	100000	0.942924
	173	3-Hydroxybenzoic acid	3-Hydroxybenzoic acid	C7H6O3	138.032	(M−H)−	5.5866	137.25	93	13	12	12											1000	100000	0.996625
	174	4-Hydroxymandelate	4-Hydroxymandelate	C8H8O4	168.042	(M−H)−	5.60425	167.1	123	16	12	11	167.1	121	21	22	21	167.1	91.9	20	40	22	4000	100000	0.979962
	175	DL-methionine sulfoxide	MSO	C5H11NO3S	165.046	(M+H)+	5.737	166	74.1	-12	-15	-28	166	56.15	-11	-26	-22	166	75.1	-17	-12	-16	40	100000	0.995942
	176	D-Xylose	Xylose	C5H10O5	150.053	(M+NH4)+	5.7655	168.1	151.1	-14	-12	-15	168.1	89.1	-12	-14	-20	168.1	45.1	-12	-21	-18	40000	100000	1
	177	6-Hydroxynicotinic acid	6-Hydroxynicotinic acid	C6H5NO3	139.027	(M+H)+	5.794	140	122	-10	-22	-21	140	51.15	-13	-36	-20	140	78.05	-15	-27	-28	1000	100000	0.998721
	178	L-Tyrosine	Tyr	C9H11NO3	181.074	(M+H)+	5.8044	182.2	136.1	-11	-13	-13	182.2	165.1	-10	-12	-17	182.2	91.15	-11	-29	-17	1000	100000	0.999891
	179	L-Anserine (b-alanyl-N-methylhistidine)	Anserine	C10H16N4O3	240.122	(M+H)+	5.80514	240.9	109.1	-11	-25	-17	240.9	170.15	-11	-18	-17	240.9	126.1	-11	-21	-12	100	100000	0.99977
	180	4-Guanidinobutanoate	4-Guanidinobutanoate	C5H11N3O2	145.085	(M+H)+	5.817	145.9	87.15	-13	-17	-18	145.9	86.4	-13	-20	-16	145.9	43.05	-13	-26	-17	40	100000	0.972416
	181	L-Allothreonine	Allothreonine	C4H9NO3	119.058	(M+H)+	5.8795	119.8	56.05	-11	-18	-21	119.8	74.05	-11	-13	-13	119.8	102.15	-11	-14	-23	4000	100000	0.996992
	182	Kojic acid	Kojic acid	C6H6O4	142.027	(M+H)+	5.893	142.8	69.1	-13	-19	-26	142.8	41.05	-13	-23	-16	142.8	97.15	-11	-18	-20	4000	100000	0.998394
	183	N2-Acetyl-L-lysine	N-Acetyl-Lys	C8H16N2O3	188.116	(M+H)+	5.93138	188.9	84.1	-10	-25	-18	188.9	129.15	-16	-14	-12	188.9	130.15	-16	-18	-12	40	100000	0.9856
	184	L-Threonine	Thr	C4H9NO3	119.058	(M+H)+	5.95586	120.2	74.15	-15	-13	-12	120.2	56.15	-14	-18	-21	120.2	102.1	-12	-14	-10	100	100000	0.999833
	185	D-Glyceric acid	Glyceric acid	C3H6O4	106.027	(M−H)−	6.00575	105.1	74.95	10	13	18	105.1	57	10	16	11	105.1	59	10	14	12	4000	100000	0.990325
	186	Inosine	Inosine	C10H12N4O5	268.081	(M+H)+	6.007	268.9	137.05	-13	-11	-13	268.9	110.05	-13	-40	-17	268.9	119.1	-12	-40	-18	40	100000	0.999055
	187	Urocanic acid	Urocanic acid	C6H6N2O2	138.043	(M+H)+	6.05088	138.85	121.1	-13	-20	-12	138.85	93.15	-13	-23	-20	138.85	39.05	-13	-39	-15	40	100000	0.986741
	188	L-Homocitrulline	Homocitrulline	C7H15N3O3	189.111	(M+H)+	6.06883	189.9	173.1	-17	-12	-17	189.9	127.1	-17	-17	-12	189.9	84.1	-16	-23	-18	400	100000	0.98872
	189	L-Pyroglutamic acid	PyroGlu	C5H7NO3	129.043	(M+H)+	6.07033	130	84.15	-12	-14	-17	130	55.95	-14	-28	-23	130	41.05	-12	-23	-15	10000	100000	0.977512
	190	b-Alanine	b-Ala	C3H7NO2	89.0477	(M+H)+	6.0805	90.05	30.05	-10	-16	-30	90.05	72.2	-10	-13	-15	90.05	45	-10	-41	-19	400	100000	0.98861
	191	3-Methylamino-L-alanine	3-Methylamino-Ala	C4H10N2O2	118.074	(M+H)+	6.125	119.2	44.15	-16	-17	-17	119.2	102.05	-15	-15	-21	119.2	76.2	-13	-15	-17	1000	100000	0.997186
	192	N2-Acetyl-L-ornithine	N-Acetyl-ornithine	C7H14N2O3	174.1	(M+H)+	6.13525	174.9	70.15	-15	-26	-27	174.9	115.15	-16	-14	-11	174.9	157.1	-15	-12	-10	40	100000	0.981194
	193	5-Hydroxyanthranilic acid	5-Hydroxyanthranilic acid	C7H7NO3	153.043	(M+H)+	6.149	154	136.05	-14	-15	-13	154	108.05	-14	-23	-23	154	81.05	-15	-28	-14	100	100000	0.995088
	194	p-Acetamidophenyl-beta-D-glucuronide	Acetaminophen glucuronide	C14H17NO8	327.095	(M+NH4)+	6.15312	345	152.15	-10	-16	-15	345	328.1	-16	-9	-15	345	110.05	-10	-42	-20	10	100000	0.985605
	195	Hypotaurine	Hypotaurine	C2H7NO2S	109.02	(M+H)+	6.1534	110	92.1	-12	-14	-19	110	30.1	-13	-15	-30	110	45.15	-13	-18	-17	1000	100000	0.999886
	196	g-Aminobutyric acid	GABA	C4H9NO2	103.063	(M+H)+	6.18225	104	87.1	-10	-14	-20	104	45.15	-10	-23	-18	104	69.05	-10	-18	-11	4000	100000	0.991862
	197	L-Homoserine	HomoSer	C4H9NO3	119.058	(M+H)+	6.20743	120	74.15	-11	-14	-16	120	56	-11	-22	-21	120	44.15	-12	-22	-16	100	100000	0.991473
	198	Guanosine	Guanosine	C10H13N5O5	283.092	(M+H)+	6.23843	283.9	151.95	-20	-15	-20	283.9	135.05	-13	-38	-20	283.9	110.05	-13	-40	-17	10	100000	0.999551
	199	5-Aminopentanoate	5-Aminopentanoate	C5H11NO2	117.079	(M+H)+	6.24471	118.2	101.15	-15	-14	-10	118.2	55	-15	-22	-22	118.2	56.15	-11	-17	-22	100	100000	0.995242
	200	L-Histidine	His	C6H9N3O2	155.069	(M+H)+	6.28525	155.85	110.05	-11	-16	-11	155.85	83.15	-11	-26	-18	155.85	55.95	-13	-35	-21	40	100000	0.993554
	201	5-Hydroxy-L-tryptophan	5-Hydroxy-Typ	C11H12N2O3	220.085	(M+H)+	6.37843	221.1	204.05	-20	-11	-20	221.1	162.05	-18	-19	-16	221.1	134.05	-20	-25	-22	100	100000	0.998553
	202	L-Glutamine	Gln	C5H10N2O3	146.069	(M+H)+	6.39983	147	84.1	-14	-19	-17	147	130.1	-14	-15	-12	147	56.1	-14	-30	-22	400	100000	0.998868
	203	3-Hydroxykynurenine	3-Hydroxykynurenine	C10H12N2O4	224.08	(M+H)+	6.41183	225	208.1	-11	-10	-20	225	110.15	-11	-17	-11	225	162.1	-11	-18	-16	400	100000	0.999082
	204	L-Asparagine	Asn	C4H8N2O3	132.053	(M+H)+	6.49186	133	88.1	-13	-13	-19	133	74.1	-12	-17	-16	133	116.05	-12	-15	-19	100	100000	0.998707
	205	Sucrose	Sucrose	C12H22O11	342.116	(M−H)−	6.502	341.1	179.15	16	14	10	341.1	89	15	22	19	341.1	119.1	15	20	19	40	100000	0.993582
	206	D-Turanose	Turanose	C12H22O11	342.116	(M+NH4)+	6.502	360.05	163.15	-10	-16	-16	360.05	325.15	-10	-10	-21	360.05	145.05	-10	-20	-14	100	100000	0.996591
	207	Biopterin	Biopterin	C9H11N5O3	237.086	(M+H)+	6.53	238.2	220.15	-12	-15	-22	238.2	178.15	-11	-21	-18	238.2	177.15	-12	-24	-17	400	100000	0.999529
	208	L-Citrulline	Citrulline	C6H13N3O3	175.096	(M+H)+	6.59957	175.9	70.2	-12	-24	-15	175.9	159.15	-12	-12	-15	175.9	113.1	-12	-17	-11	100	100000	0.994743
	209	Hydroxyproline and/or 5-Aminolevulinic acid	Hydroxyproline or 5-Aminolevulinic acid	C5H9NO3	131.058	(M+H)+	6.62812	132.2	86.15	-10	-17	-18	132.2	68.1	-12	-22	-26	132.2	41.05	-11	-33	-15	40	100000	0.99545
	210	Glycine	Gly	C2H5NO2	75.032	(M+H)+	6.629	76	30.1	-12	-15	-28	76	30.9	-13	-40	-26						1000	100000	0.992225
	211	3,4-Dihydroxyphenylacetic acid	3,4-Dihydroxyphenylacetic acid	C8H8O4	168.042	(M−H)−	6.68467	167.1	123.05	16	9	10	167.1	95.05	15	20	21	167.1	92.95	14	23	26	10000	100000	0.990391
	212	Xanthine	Xanthine	C5H4N4O2	152.033	(M−H)−	6.68962	151.25	108	14	17	21	151.25	42	14	21	15	151.25	65.95	22	36	10	40	100000	0.977521
	213	Maltitol	Maltitol	C12H24O11	344.132	(M−H)−	6.691	343.1	179.15	15	14	16	343.1	89.05	15	22	10	343.1	119.05	15	19	10	400	100000	0.999739
	214	D-Mannitol	Mannitol	C6H14O6	182.079	(M+NH4)+	6.697	199.9	183.1	-14	-9	-18	199.9	69.05	-10	-18	-25	199.9	147.1	-16	-12	-15	40000	100000	1
	215	5-Hydroxyindoleacetate	5-HIAA	C10H9NO3	191.058	(M+H)+	6.7742	191.8	146.05	-14	-15	-14	191.8	118.15	-14	-30	-24	191.8	91.1	-14	-40	-19	1000	100000	0.996768
	216	L-Threonic acid	Threonic acid	C4H8O5	136.037	(M−H)−	6.78929	135.2	74.95	12	13	17	135.2	89	12	11	17	135.2	57	12	18	13	100	100000	0.955183
	217	4-Hydroxybenzoic acid	4-Hydroxybenzoic acid	C7H6O3	138.032	(M−H)−	6.805	137.25	93	13	13	11	137.25	64.95	17	29	13						1000	100000	0.999985
	218	Lactitol	Lactitol	C12H24O11	344.132	(M−H)−	6.8375	343.1	179.15	15	13	16	343.1	89.05	15	21	10	343.1	59.05	15	36	11	400	100000	0.991489
	219	Galactitol	Galactitol	C6H14O6	182.079	(M+NH4)+	6.838	199.9	183.1	-10	-9	-18	199.9	129.1	-14	-14	-22	199.9	165.05	-19	-11	-16	10000	100000	0.99106
	220	Quinic acid	Quinic acid	C7H12O6	192.063	(M−H)−	6.84971	191.25	85.05	12	22	10	191.25	93.05	13	22	17	191.25	127	21	15	12	100	100000	0.983206
	221	S-Adenosyl-L-homocysteine	SAH	C14H20N6O5S	384.122	(M+H)+	6.8575	384.85	136.1	-10	-21	-13	384.85	134.1	-10	-21	-13	384.85	88.05	-14	-47	-18	10	100000	0.994768
	222	L-Serine	Ser	C3H7NO3	105.043	(M+H)+	6.8758	105.8	60.15	-10	-13	-23	105.8	42.1	-11	-24	-17	105.8	88	-11	-13	-17	1000	100000	0.999892
	223	Uridine 3',5'-cyclic monophosphate	cUMP	C9H11N2O8P	306.025	(M+NH4)+	6.91475	323.8	307.05	-12	-11	-14	323.8	97.1	-12	-22	-10	323.8	148.05	-12	-23	-14	4000	100000	0.999698
	224	Inositol	Inositol	C6H12O6	180.063	(M–H)–	6.95025	179.4	161.1	11	11	27	179.4	87	30	16	10	179.4	84.9	11	15	21	4000	100000	0.998687
	225	S-Adenosylmethionine	SAM	C15H22N6O5S	398.137	(M+H)+	6.95686	399.2	250.15	-11	-17	-26	399.2	136.1	-11	-29	-13	399.2	298.15	-11	-15	-20	100	100000	0.999925
	226	Beta-Lactose	Beta-Lactose	C12H22O11	342.116	(M+NH4)+	7.015	360.2	163.15	-10	-17	-16	360.2	343.25	-10	-8	-24	360.2	325.1	-10	-11	-22	4000	100000	0.99934
	227	Carnosine	Carnosine	C9H14N4O3	226.107	(M+H)+	7.039	227.05	110.15	-10	-25	-22	227.05	210.15	-11	-12	-20	227.05	156.15	-11	-16	-15	100	100000	0.99995
	228	Trehalose	Trehalose	C12H22O11	342.116	(M−H)−	7.16533	341.1	88.85	12	21	26	341.1	119.1	18	19	25	341.1	179.2	16	14	11	400	100000	0.991369
	229	Allantoic acid	Allantoic acid	C4H8N4O4	176.055	(M−H)−	7.17217	175.25	89	17	14	11	175.25	132.1	22	11	26	175.25	115.05	20	11	10	400	100000	0.99552
	230	Maltose	Maltose	C12H22O11	342.116	(M+NH4)+	7.1988	360.1	163.15	-10	-16	-16	360.1	325.1	-10	-10	-15	360.1	145.15	-17	-20	-14	1000	100000	0.999843
	231	5-Dehydroquinic acid	5-Dehydroquinic acid	C7H10O6	190.048	(M−H)−	7.3772	189.1	171.15	12	10	16	189.1	127.05	20	15	10	189.1	109.05	12	22	18	1000	100000	0.998181
	232	Xanthosine	Xanthosine	C10H12N4O6	284.076	(M+H)+	7.45925	285	153.1	-14	-11	-15	285	136	-14	-31	-13	285	133.1	-13	-14	-13	10	100000	0.999619
	233	Melibiose	Melibiose	C12H22O11	342.116	(M+NH4)+	7.5552	360.1	163.15	-10	-16	-16	360.1	325.2	-10	-11	-15	360.1	145.1	-10	-20	-14	1000	100000	0.999736
	234	N-Acetylneuraminic acid	N-Acetylneuraminic acid	C11H19NO9	309.106	(M+H)+	7.59517	310	274.1	-15	-12	-18	310	292.1	-14	-9	-20	310	121.15	-14	-26	-26	400	100000	0.998802
	235	Glycylglycine	Gly-Gly	C4H8N2O3	132.053	(M+H)+	7.6422	132.9	76.05	-13	-12	-29	132.9	30.05	-12	-23	-29						1000	100000	0.999354
	236	Gentiobiose	Gentiobiose	C12H22O11	342.116	(M+NH4)+	7.7465	359.9	163.1	-10	-16	-16	359.9	325.1	-10	-11	-15	359.9	145.1	-10	-21	-14	4000	100000	0.997995
	237	Salicyluric acid	Salicyluric acid	C9H9NO4	195.053	(M+H)+	7.7554	195.85	121.05	-15	-14	-12	195.85	65.1	-14	-39	-25	195.85	93.05	-17	-31	-16	1000	100000	0.999531
	238	Putrescine	Putrescine	C4H12N2	88.1	(M+H)+	7.772	89.1	72.1	-22	-14	-12	89.1	30.1	-22	-22	-34	89.1	55.15	-20	-23	-20	10000	100000	0.997778
	239	Shikimic acid	Shikimic acid	C7H10O5	174.053	(M−H)−	7.8846	173.2	93	17	12	11	173.2	111	18	12	10	173.2	73.1	18	13	14	1000	100000	0.981728
	240	Melezitose or 1-Kestose	Melezitose or 1-Kestose	C18H32O16	504.169	(M−H)−	7.89337	503.1	323.15	22	21	20	503.1	89.1	24	31	18	503.1	179.15	22	20	10	40	100000	0.998623
	241	L-Homoarginine	Homoarginine	C7H16N4O2	188.127	(M+H)+	7.95262	188.9	84.1	-13	-24	-18	188.9	144.15	-14	-16	-14	188.9	130.1	-15	-17	-12	40	100000	0.997431
	242	L-Ornithine	Orn	C5H12N2O2	132.09	(M+H)+	8.12667	133.1	70.1	-34	-22	-28	133.1	116.1	-32	-14	-20	133.1	43.1	-30	-29	-18	400	100000	0.999799
	243	Raffinose	Raffinose	C18H32O16	504.169	(M−H)−	8.14675	503.05	179.15	24	22	10	503.05	221.2	22	29	20	503.05	89	22	34	23	40	100000	0.996976
	244	L-Lysine	Lys	C6H14N2O2	146.106	(M+H)+	8.253	146.85	84.15	-11	-19	-18	146.85	130.1	-11	-15	-12	146.85	56.05	-10	-31	-21	4000	100000	0.989767
	245	L-Arginine	Arg	C6H14N4O2	174.112	(M+H)+	8.30271	174.9	70.2	-12	-24	-28	174.9	60.15	-13	-15	-23	174.9	116.1	-13	-16	-11	100	100000	0.996017
	246	Ketoisoleucine	Ketoisoleucine	C6H10O3	130.063	(M−H)−	8.337	129.1	85.1	12	10	10											10000	100000	0.999597
	247	Cadaverine	Cadaverine	C5H14N2	102.116	(M+H)+	8.341	103.25	86.1	-14	-13	-19	103.25	41.15	-11	-25	-17	103.25	30.05	-15	-24	-30	40000	100000	1
	248	Uric acid	Uric acid	C5H4N4O3	168.028	(M−H)−	8.41571	167.2	123.95	15	15	23	167.2	95.9	14	18	21	167.2	42	20	22	10	100	100000	0.97445
	249	Maltotriose	Maltotriose	C18H32O16	504.169	(M−H)−	8.506	503.1	161.15	22	14	15	503.1	341.15	22	8	22	503.1	221	24	26	21	400	100000	0.999101
	250	Guanosine 3',5'-cyclic monophosphate	cGMP	C10H12N5O7P	345.047	(M+H)+	8.56837	345.8	152.05	-16	-20	-15	345.8	135.1	-10	-47	-24	345.8	110.05	-13	-52	-19	40	100000	0.999874
	251	Dodecanedioic acid	Dodecanedioic acid	C12H22O4	230.152	(M−H)−	8.61225	229.15	211.2	14	15	21	229.15	167.15	15	15	10	229.15	165.2	26	21	10	40	100000	0.998935
	252	D-Gluconic acid	Gluconic acid	C6H12O7	196.058	(M−H)−	8.689	195.2	74.95	12	18	16	195.2	129	12	10	12	195.2	98.9	13	13	22	400	100000	0.999866
	253	b-Glutamic acid	b-Glu	C5H9NO4	147.053	(M+H)+	8.72429	148.05	88.15	-10	-15	-18	148.05	70.1	-10	-23	-26	148.05	43.05	-13	-30	-17	100	100000	0.999858
	254	Panose	Panose	C18H32O16	504.169	(M+NH4)+	8.82	522	325.2	-20	-15	-15	522	163.1	-24	-23	-16	522	145.15	-20	-30	-28	100	100000	0.998949
	255	Spermidine	Spermidine	C7H19N3	145.158	(M+H)+	8.93267	145.9	72.15	-13	-17	-28	145.9	112.15	-11	-18	-11	145.9	84.15	-11	-24	-16	10000	100000	0.994439
	256	2-Dehydro-D-gluconate	2-Dehydrogluconate	C6H10O7	194.043	(M−H)−	9.004	193.1	103	13	11	21	193.1	58.95	12	23	20	193.1	89.05	12	13	11	40	100000	0.998161
	257	5-Hydroxy-L-lysine	5-Hydroxy-Lys	C6H14N2O3	162.1	(M+H)+	9.1028	162.9	128.1	-14	-14	-13	162.9	82.15	-14	-19	-17	162.9	55.1	-15	-29	-20	1000	100000	0.998522
	258	Thiamine monophosphate	Thiamine-MP	C12H18N4O4PS	345.079	(M+H)+	9.15983	345.9	122.15	-10	-20	-12	345.9	123.15	-10	-20	-12	345.9	224.05	-10	-16	-22	400	100000	0.999176
	259	Phosphocholine	Phosphocholine	C5H14NO4P	183.066	(M+H)+	9.36633	183.85	86.1	-14	-19	-20	183.85	125	-14	-20	-12	183.85	99.1	-13	-29	-19	400	100000	0.999839
	260	Nicotinamide adenine dinucleotide	NAD	C21H27N7O14P2	663.109	(M+H)+	9.43	664	136.1	-24	-52	-22	664	427.95	-32	-27	-27	664	524.05	-30	-19	-38	10	100000	0.992126
	261	Maltotetraose	Maltotetraose	C24H42O21	666.222	(M−H)−	9.56083	665.1	161.1	30	22	14	665.1	341.2	22	16	22	665.1	503.15	30	10	38	400	100000	0.999447
	262	Spermine	Spermine	C10H26N4	202.216	(M+H)+	9.65267	203	112.15	-10	-21	-11	203	129.2	-10	-14	-13	203	84.1	-16	-32	-17	10000	100000	0.9975
	263	Iminodiacetate	Iminodiacetate	C4H7NO4	133.038	(M+H)+	9.68425	133.8	88.15	-13	-12	-18	133.8	42.15	-14	-25	-16	133.8	60.1	-12	-16	-21	4000	100000	0.998351
	264	inosine 3',5'-cyclic monophosphate	cIMP	C10H11N4O7P	330.037	(M+H)+	9.79262	331.1	137.1	-10	-17	-13	331.1	119.05	-10	-52	-18	331.1	110	-12	-53	-18	40	100000	0.999592
	265	L-Asparate	Asp	C4H7NO4	133.038	(M+H)+	9.87767	134	74	-12	-16	-26	134	88.15	-12	-12	-20	134	116.1	-12	-13	-12	1000	100000	0.999766
	266	2-Aminopimelic acid	2-Aminopimelic acid	C7H13NO4	175.084	(M+H)+	9.99283	175.9	112.1	-16	-17	-11	175.9	158.1	-16	-14	-15	175.9	130.1	-16	-14	-12	400	100000	0.99978
	267	L-Glutamic acid	Glu	C5H9NO4	147.053	(M+H)+	10.085	147.8	84.1	-10	-17	-20	147.8	130.1	-14	-13	-13	147.8	102.05	-11	-14	-20	4000	100000	0.986529
	268	Sebacic acid	Sebacic acid	C10H18O4	202.121	(M−H)−	10.1991	201.3	139.2	12	14	12	201.3	183.3	12	14	17	201.3	111.15	12	16	10	100	100000	0.998516
	269	Amino adipic acid	Amino adipic acid	C6H11NO4	161.069	(M+H)+	10.253	162.05	98.1	-17	-17	-16	162.05	55.05	-16	-30	-22	162.05	116.15	-16	-15	-24	100	100000	0.999862
	270	Agmatine	Agmatine	C5H14N4	130.122	(M+H)+	10.3323	130.9	72.2	-12	-17	-16	130.9	60.15	-12	-14	-24	130.9	114.2	-12	-16	-11	4000	100000	0.999754
	271	Nicotinamide mononucleotide	NMN	C11H15N2O8P	334.057	(M+H)+	10.4328	335.15	123.1	-10	-16	-12	335.15	97.1	-12	-28	-20	335.15	80.05	-10	-55	-29	40	100000	0.999875
	272	LL-2,6-Diaminopimelate	Diaminopimelic acid	C7H14N2O4	190.095	(M+H)+	10.4898	190.9	128.1	-16	-15	-12	190.9	82.15	-13	-25	-18	190.9	55.15	-17	-37	-20	400	100000	0.999714
	273	DL-Homocystine	HomoCys-Cys	C8H16N2O4S2	268.055	(M+H)+	10.5066	269	136.1	-13	-11	-13	269	134.1	-13	-15	-13	269	88.1	-13	-34	-19	100	100000	0.999794
	274	L-Cysteinesulfinic acid	Cysteinesulfinic acid	C3H7NO4S	153.01	(M+H)+	10.6452	154.1	74.1	-10	-15	-27	154.1	44.2	-11	-14	-17	154.1	136.1	-11	-13	-13	10000	100000	0.999981
	275	Azelaic acid	Azelaic acid	C9H16O4	188.105	(M−H)−	10.7485	187.1	125.05	17	13	12	187.1	97.05	17	18	12	187.1	169.2	18	15	30	400	100000	0.996237
	276	g-L-Glutamylcysteine	g-Glu-Cys	C8H14N2O5S1	250.062	(M+H)+	10.9187	250.8	122.1	-12	-12	-12	250.8	84.1	-12	-26	-14	250.8	130.05	-10	-16	-12	10000	100000	0.994072
	277	L-Cystathionine	Cystathionine	C7H14N2O4S	222.067	(M+H)+	11.1028	223.05	134.1	-11	-15	-21	223.05	88.1	-11	-28	-19	223.05	207.05	-10	-17	-20	400	100000	0.999905
	278	D-Prephenyllactate	Prephenyllactate	C13H14O8	298.069	(M+H)+	11.123	299.05	281	-34	-18	-18	299.05	283.05	-22	-15	-18	299.05	266.85	-16	-25	-28	4000	100000	0.998118
	279	L-Saccharopine	Saccharopine	C11H20N2O6	276.132	(M+H)+	11.1331	276.95	84.15	-13	-26	-18	276.95	213.15	-13	-15	-22	276.95	259.15	-13	-11	-12	40	100000	0.9996
	280	Suberic acid	Suberic acid	C8H14O4	174.089	(M−H)−	11.2118	173.3	111.1	20	13	10	173.3	83	18	18	18	173.3	129.1	19	15	21	1000	100000	0.998746
	281	L-Homocysteic acid	Homocysteic acid	C4H9NO5S	183.02	(M+NH4)+	11.251	201	184.05	-10	-10	-18											4000	100000	0.999769
	282	L-Cysteic acid	Cysteic acid	C3H7NO5S	169.004	(M+NH4)+	11.294	186.8	170.1	-16	-9	-16	186.8	124	-15	-19	-24	186.8	105.05	-19	-11	-22	10000	100000	0.966667
	283	Pimelic acid and/or 3-Methyladipic acid	Pimelic acid and/or 3-Methyladipic acid	C7H12O4	160.074	(M−H)−	11.5832	159.1	97.05	15	13	21	159.1	94.95	16	17	12	159.1	115.1	14	14	20	1000	100000	0.999217
	284	N-Acetyl-L-glutamate	N-Acetyl-Glu	C7H11NO5	189.064	(M+H)+	11.5888	189.85	130.1	-15	-13	-12	189.85	84.15	-14	-25	-17	189.85	172.05	-16	-9	-16	400	100000	0.992075
	285	Reduced glutathione	GSH	C10H17N3O6S	307.084	(M+H)+	11.5912	307.8	179.05	-11	-13	-18	307.8	76.1	-14	-27	-28	307.8	162.05	-12	-18	-30	1000	100000	0.994988
	286	Reduced nicotinamide adenine dinucleotide	NADH	C21H29N7O14P2	665.125	(M+H)+	11.6222	665.9	649.1	-24	-19	-30	665.9	514	-24	-29	-36	665.9	136.15	-24	-59	-22	1000	100000	0.990849
	287	Ciliatine	Ciliatine	C2H8NO3P	125.024	(M+H)+	11.6695	126	109.05	-12	-18	-11	126	80.9	-12	-23	-30	126	79.1	-13	-27	-29	4000	100000	0.999477
	288	3-Methylglutaric acid	3-Methylglutaric acid	C6H10O4	146.058	(M−H)−	11.8198	145.25	101.05	13	13	10	145.25	83	13	14	19						4000	100000	0.998446
	289	L-Argininosuccinate	Argininosuccinate	C10H18N4O6	290.123	(M+H)+	11.9078	290.9	70.2	-14	-37	-14	290.9	116.15	-14	-21	-11	290.9	158.05	-13	-18	-15	1000	100000	0.999478
	290	Flavin adenine dinucleotide	FAD	C27H33N9O15P2	785.157	(M−H)−	11.9101	783.95	437.1	22	28	19	783.95	346	22	33	21	783.95	181.15	20	38	10	40	100000	0.999444
	291	L-Cystine	Cys-Cys	C6H12N2O4S2	240.024	(M+H)+	11.911	240.8	152.05	-17	-14	-15	240.8	74.05	-11	-30	-11	240.8	120.05	-10	-20	-20	4000	100000	0.998719
	292	3-Hydroxy-3-methylglutaric acid	3-Hydroxymethylglutaric acid	C6H10O5	162.053	(M−H)−	11.9321	161.25	99	13	11	20	161.25	57.05	19	18	10	161.25	101	16	12	14	10	100000	0.982301
	293	S-Sulfo-L-cysteine	S-Sulfo-Cys	C3H7NO5S2	200.977	(M+NH4)+	12.0534	219.1	202.05	-11	-10	-20	219.1	120	-11	-19	-11	219.1	119.6	-14	-26	-19	1000	100000	0.998753
	294	N-Acetyl-L-aspartic acid	N-Acetyl-Asp	C6H9NO5	175.048	(M+H)+	12.0634	176.15	134.1	-10	-13	-13	176.15	88.1	-12	-18	-17	176.15	158.05	-10	-12	-15	1000	100000	0.999123
	295	10-Formylpteroic acid	10-Formylpteroic acid	C15H12N6O4	340.092	(M+H)+	12.1	340.8	295.15	-12	-20	-29	340.8	323.1	-12	-14	-15	340.8	176.05	-12	-31	-17	100000	100000	−
	296	D-Erythrose	Erythrose	C4H8O4	120.042	(M+H)+	12.1513	121.3	77.15	-14	-9	-17	121.3	92.9	-23	-16	-21						4000	100000	0.997992
	297	Glutaric acid and/or Methylsuccinic acid	Glutaric acid and/or Methylsuccinic acid	C5H8O4	132.042	(M−H)−	12.2278	131.25	87	12	12	11	131.25	113.1	12	14	19	131.25	69.05	22	15	15	1000	100000	0.99702
	298	Thymidine 5'-diphospho α-D-glucose	TDP-Glc	C16H26N2O16P2	564.076	(M−H)−	12.3273	562.95	321.1	26	22	14	562.95	241	26	28	23	562.95	195.15	26	36	17	400	100000	0.97785
	299	O-Phosphoethanolamine	O-Phosphoethanolamine	C2H8NO4P	141.019	(M+H)+	12.3393	142.15	44.15	-10	-14	-18	142.15	27	-14	-57	-30	142.15	18.1	-14	-53	-19	10000	100000	0.998138
	300	2-Isopropylmalic acid	2-Isopropylmalic acid	C7H12O5	176.068	(M−H)−	12.3796	175.25	115.05	20	15	10	175.25	113.1	21	15	10	175.25	85.05	18	15	20	10	100000	0.969139
	301	2-Hydroxy glutaric acid	2-Hydroxy glutaric acid	C5H8O5	148.037	(M−H)−	12.504	147.2	129.05	14	13	24	147.2	61.95	22	14	11	147.2	85	13	13	20	1000	100000	0.997173
	302	L-threo-3-Hydroxyasparate	3-Hydroxy-Asp	C4H7NO5	149.032	(M+H)+	12.5375	150	104.05	-12	-13	-10	150	60.15	-13	-18	-23	150	42.05	-13	-27	-15	4000	100000	0.997998
	303	Mesaconic acid	Mesaconic acid	C5H6O4	130.027	(M−H)−	12.561	129.2	85	12	8	11	129.2	41	12	12	13						10000	100000	0.994965
	304	Succinic acid	Suc	C4H6O4	118.027	(M−H)−	12.5966	117.35	73	11	11	15	117.35	98.95	11	11	12						100	100000	0.998575
	305	Thiodiacetic acid	Thiodiacetic acid	C4H6O4S	149.999	(M−H)−	12.6231	149.2	105	14	11	21	149.2	61.1	16	11	11	149.2	58.95	15	24	18	100	100000	0.984306
	306	Citramalic acid	Citramalic acid	C5H8O5	148.037	(M−H)−	12.836	147.1	87	14	14	10	147.1	85	14	15	17	147.1	129.05	13	12	27	1000	100000	0.991017
	307	N-Carbamoyl-L-aspartate	N-Carbamoyl-Asp	C5H8N2O5	176.043	(M+H)+	12.917	176.85	134.1	-17	-11	-13	176.85	74.05	-15	-21	-28	176.85	88.15	-16	-16	-19	400	100000	0.999831
	308	Adenosine 5'-diphosphate glucose	ADP-Glc	C16H25N5O15P2	589.082	(M+H)+	12.9255	590	428.05	-26	-15	-29	590	136.1	-28	-51	-27	590	348	-22	-28	-22	40	100000	0.999096
	309	Fumaric acid	Fum	C4H4O4	116.011	(M−H)−	12.9305	115.2	71.05	11	10	16	115.2	27	11	12	10						4000	100000	0.997099
	310	Ethylmalonic acid	Ethylmalonic acid	C5H8O4	132.042	(M−H)−	12.9421	131.1	87	12	10	11	131.1	69	12	24	18	131.1	54	21	32	10	100	100000	0.997578
	311	Cyclic adenosine diphosphate-ribose	cADP-Rib	C15H21N5O13P2	541.061	(M+H)+	12.9443	541.8	136.1	-20	-42	-21	541.8	428	-20	-21	-19	541.8	348.1	-20	-32	-22	4000	100000	0.999217
	312	5-Sulfosalicylate	Sulfosalicylate	C7H6O6S	217.989	(M−H)−	12.9941	217	199	22	13	19	217	170.95	13	23	16	217	143	14	28	22	100	100000	0.997776
	313	UDP-N-acetyl-alpha-D-glucosamine	UDP-N-acetyl-glucosamine	C17H27N3O17P2	607.082	(M+H)+	12.9953	608	204.15	-22	-17	-21	608	138.1	-22	-45	-23	608	186.1	-28	-28	-18	100	100000	0.999914
	314	Malic acid	Mal	C4H6O5	134.022	(M−H)−	13.0124	133.2	115	13	15	22	133.2	71	13	14	16	133.2	73	19	16	16	40	100000	0.984652
	315	Methylmalonic acid	Methylmalonic acid	C4H6O4	118.027	(M−H)−	13.0555	117.1	73.05	11	10	16	117.1	55.05	11	25	10						400	100000	0.98703
	316	5-Formyl-5,6,7,8-tetrahydrofolic acid	Folinic acid	C20H23N7O7	473.166	(M+H)+	13.0929	474.15	327	-40	-22	-22	474.15	299	-22	-34	-14	474.15	166.05	-22	-46	-16	10	100000	0.999169
	317	Citraconic acid	Citraconic acid	C5H6O4	130.027	(M−H)−	13.1179	129.2	85	12	10	10	129.2	41.05	12	15	14						10	100000	0.958318
	318	2'-Deoxyadenosine 5'-monophosphate	dAMP	C10H14N5O6P	331.068	(M+H)+	13.2154	332.05	136.05	-16	-17	-14	332.05	81	-38	-31	-14	332.05	119	-38	-51	-22	10	100000	0.997173
	319	Flavin mononucleotide	FMN	C17H21N4O9P	456.105	(M+H)+	13.2363	456.85	439.1	-12	-18	-20	456.85	359.15	-12	-23	-16	456.85	243.1	-11	-31	-22	100	100000	0.999518
	320	Maleic acid	Maleic acid	C4H4O4	116.011	(M−H)−	13.2471	115.1	70.95	11	10	16	115.1	27	11	16	25						10	100000	0.955877
	321	Deoxythymidine 5'-monophosphate	dTMP	C10H15N2O8P	322.057	(M+H)+	13.2902	322.8	80.95	-12	-17	-18	322.8	207.15	-12	-9	-21	322.8	53.15	-12	-58	-20	400	100000	0.992873
	322	Terephthalic acid	Terephthalic acid	C8H6O4	166.027	(M−H)−	13.3094	165.2	121.05	18	13	10	165.2	77.05	17	19	16						1000	100000	0.998035
	323	N-Acetyl-D-glucosamine 1-phosphate	N-Acetyl-glucosamine-1P	C8H16NO9P	301.056	(M−H)−	13.32	299.85	78.9	13	25	18	299.85	97	19	14	11	299.85	224	14	16	28	1000	100000	0.98916
	324	Malonic acid and/or 3-Hydroxypyruvate	Malonic acid and/or 3-Hydroxypyruvate	C3H4O4	104.011	(M−H)−	13.3289	103.25	59.05	11	10	13	103.25	40.9	12	29	15						100	100000	0.992746
	325	Isophthalic acid	Isophthalic acid	C8H6O4	166.027	(M−H)−	13.4188	165.2	121.1	13	13	22											1000	100000	0.999624
	326	2,3-Pyridinedicarboxylic acid	Quinolinic acid	C7H5NO4	167.022	(M+H)+	13.4823	168	78.05	-14	-24	-16	168	150.05	-17	-13	-14	168	151	-16	-10	-29	10000	100000	0.986875
	327	Tartaric acid	Tartaric acid	C4H6O6	150.016	(M−H)−	13.5074	149.2	87.05	14	13	11	149.2	73.05	14	17	11						1000	100000	0.997998
	328	2'-Deoxycytidine 5'-monophosphate	dCMP	C9H14N3O7P	307.057	(M+H)+	13.5497	307.8	112.1	-14	-12	-11	307.8	95.05	-14	-56	-21	307.8	81.05	-12	-30	-14	400	100000	0.996538
	329	D-Glucarate	Glucarate	C6H10O8	210.038	(M−H)−	13.5673	209.2	85	13	13	11	209.2	191.2	11	8	24	209.2	70.9	12	24	24	400	100000	0.991091
	330	Glycerolphosphate	G2P and/or G3P	C3H9O6P	172.014	(M+H)+	13.5697	172.8	99	-12	-13	-10	172.8	81.05	-16	-36	-13	172.8	63.1	-13	-60	-24	4000	100000	0.999036
	331	2'-Deoxyuridine 5'-phosphate	dUMP	C9H13N2O8P	308.041	(M+H)+	13.7124	309.1	81.1	-15	-16	-17	309.1	193.2	-16	-8	-19	309.1	53	-15	-59	-21	1000	100000	0.997431
	332	Uridine 5'-diphosphate-a-D-glucose and/or Uridine 5'-diphosphate-a-D-galactose	UDP-Glc and/or UDP-Galac	C15H24N2O17P2	566.055	(M−H)−	13.7911	564.95	323.05	26	24	19	564.95	78.9	26	55	16	564.95	96.9	26	56	15	40	100000	0.991524
	333	Thiamine pyrophosphate	ThPP	C12H18N4O7P2S	424.037	(M+H)+	13.8195	425.1	122.1	-12	-25	-23	425.1	303.95	-12	-19	-30	425.1	126.1	-12	-41	-24	400	100000	0.996789
	334	Adenosine 5'-monophosphate	AMP	C10H14N5O7P	347.063	(M+H)+	13.8604	348	136.05	-10	-21	-13	348	69.1	-10	-41	-25	348	41.15	-10	-63	-15	40	100000	0.999855
	335	2-C-methyl D-erythritol 4-phosphate	MEP	C5H13O7P	216.04	(M+H)+	13.9176	216.8	99.05	-10	-13	-10	216.8	101.15	-10	-13	-10	216.8	81	-10	-44	-29	1000	100000	0.99988
	336	Dihydrofolic acid	Dihydrofolic acid	C19H21N7O6	443.155	(M+H)+	14.1547	444.15	178.05	-40	-20	-18	444.15	297	-20	-17	-14	444.15	161	-40	-42	-16	400	100000	0.286841
	337	5-Aminoimidazole-4-carboxamide-1-β-D-ribofuranosyl 5'-monophosphate	AICARP	C9H15N4O8P	338.063	(M−H)−	14.1588	337	78.9	15	29	17	337	96.95	15	21	13	337	125	15	25	19	400	100000	0.999783
	338	N-Acetyl-D-glucosamine 6-phosphate	N-Acetyl-glucosamine-6P	C8H16NO9P	301.056	(M+H)+	14.1714	301.85	284.1	-14	-9	-13	301.85	126.1	-15	-21	-12	301.85	168.05	-14	-16	-16	1000	100000	0.9998
	339	D-Ribulose 5-phosphate	Ru5P	C5H11O8P	230.019	(M−H)−	14.2795	229.2	96.9	13	9	20	229.2	78.95	15	35	19						4000	100000	0.996869
	340	Cytidine-5'-monophosphate	CMP	C9H14N3O8P	323.052	(M+H)+	14.2914	324	112.1	-12	-14	-11	324	95.05	-15	-59	-20	324	69.05	-12	-57	-28	100	100000	0.999486
	341	Oxalic acid	Oxalic acid	C2H2O4	89.9953	(M−H)−	14.422	89.2	60.95	14	11	12	89.2	44.85	14	12	10	89.2	16.95	29	44	14	4000	100000	0.997379
	342	Xanthurenic acid	Xanthurenic acid	C10H7NO4	205.038	(M+H)+	14.4574	206.15	160.1	-10	-20	-30	206.15	132.05	-10	-30	-26	206.15	188	-10	-16	-18	40	100000	0.999962
	343	2-Ketoadipic acid	2-Ketoadipic acid	C6H8O5	160.037	(M−H)−	14.4916	159.25	59	13	13	13	159.25	115.1	13	11	22	159.25	87.05	13	12	10	1000	100000	0.999717
	344	a-D-Glucosamine 1-phosphate	Glucosamine 1P	C6H14NO8P	259.046	(M−H)−	14.4954	258	78.95	12	21	16	258	96.75	25	14	11						1000	100000	0.999499
	345	Hexose monophosphate	Hex-P	C6H13O9P	260.03	(M−H)−	14.517	259	78.95	12	22	16	259	96.95	17	16	19	259	241.15	25	10	25	1000	100000	0.999973
	346	2-Ketoglutaric acid	2KG	C5H6O5	146.022	(M−H)−	14.5415	145.1	101	13	10	17	145.1	57.05	14	12	13	145.1	73.1	13	17	19	40000	100000	1
	347	L-Thyroxine	Thyroxine	C15H11I4NO4	776.687	(M+H)+	14.5533	777.4	731.65	-22	-27	-32	777.4	323.9	-22	-60	-29	777.4	350.9	-22	-56	-19	10000	100000	0.995662
	348	Uridine 5'-monophosphate	UMP	C9H13N2O9P	324.036	(M+H)+	14.5542	325.1	97.15	-12	-17	-21	325.1	213	-10	-9	-23	325.1	41.1	-10	-50	-21	400	100000	0.999925
	349	Pyridoxamine 5'-phosphate	Pyridoxamine 5-phosphate	C8H13N2O5P	248.056	(M+H)+	14.5552	248.85	232.1	-12	-14	-23	248.85	134.05	-11	-23	-13	248.85	106.15	-12	-30	-22	400	100000	0.989962
	350	Oxidized glutathione	GSSG	C20H32N6O12S2	612.152	(M+H)+	14.7483	612.9	355.15	-22	-24	-24	612.9	231.05	-22	-38	-22	612.9	484.1	-22	-17	-17	100	100000	0.999697
	351	D-Sedoheputulose 7-phosphate	S7P	C7H15O10P	290.04	(M−H)−	14.8797	288.95	97	13	18	19	288.95	78.95	13	40	15	288.95	199.1	13	12	19	4000	100000	0.997628
	352	2,6-Pyridinedicarboxylic acid	2,6-Pyridinedicarboxylic acid	C7H5NO4	167.022	(M+H)+	15.0554	167.8	122	-12	-19	-20	167.8	150.05	-13	-15	-14	167.8	94.1	-14	-25	-17	1000	100000	0.993544
	353	D-Glucosamine 6-phosphate	Glucosamine 6P	C6H14NO8P	259.046	(M+H)+	15.112	259.8	126.1	-12	-14	-12	259.8	206.1	-12	-12	-20	259.8	108.05	-10	-21	-21	100000	100000	−
	354	Trehalose 6-phosphate	T6P	C12H23O14P	422.083	(M+H)+	15.1393	422.95	261	-12	-9	-18	422.95	243	-12	-15	-24	422.95	127.15	-19	-30	-21	10000	100000	0.997225
	355	Kaempferol	Kaempferol	C15H10O6	286.048	(M+H)+	15.1467	286.8	153.05	-11	-35	-15	286.8	121	-13	-34	-19	286.8	165.05	-14	-29	-16	10000	100000	0.94655
	356	O-Phospho-L-serine	O-Phospho-Ser	C3H8NO6P	185.009	(M+H)+	15.1855	185.8	88.1	-16	-13	-18	185.8	70.05	-13	-22	-26	185.8	42.1	-17	-34	-15	4000	100000	0.998017
	357	Guanosine 5'-diphosphate-D-glucose	GDP-Glc	C16H25N5O16P2	605.077	(M+H)+	15.3657	605.85	152.1	-22	-32	-14	605.85	443.95	-22	-15	-21	605.85	135.05	-22	-65	-13	10000	100000	0.972561
	358	Folic acid	Folic acid	C19H19N7O6	441.14	(M+H)+	15.6345	442.05	295.05	-12	-17	-19	442.05	176.1	-12	-43	-17	442.05	120.05	-12	-38	-11	40	100000	0.983182
	359	Dihydroxyacetone phosphate	DHAP	C3H7O6P	169.998	(M−H)−	15.642	169.2	97	22	10	19	169.2	78.9	13	29	20						100000	100000	−
	360	Guanosine 5'-diphosphate-D-mannose	GDP-Man	C16H25N5O16P2	605.077	(M+H)+	15.752	606	152.05	-22	-32	-15	606	444	-28	-15	-30	606	135	-22	-64	-13	40	100000	0.999853
	361	2'-Deoxyguanosine 5'-monophosphate	dGMP	C10H14N5O7P	347.063	(M+H)+	15.8539	348	152.15	-10	-14	-15	348	135.1	-10	-45	-28	348	81	-10	-30	-18	100	100000	0.999827
	362	Acetyl-Coenzyme A	Ace-CoA	C23H38N7O17P3S	809.126	(M+H)+	16.0606	810.05	124.2	-28	-50	-20	810.05	303.2	-22	-35	-20	810.05	159.1	-22	-56	-15	40	100000	0.999936
	363	Inosine 5'-monophosphate	IMP	C10H13N4O8P	348.047	(M+H)+	16.2782	349.1	137.05	-10	-15	-13											400	100000	0.9986
	364	Nicotinamide adenine dinucleotide phosphate	NADP	C21H28N7O17P3	743.075	(M−H)−	16.3163	741.9	619.95	36	18	28	741.9	159.05	24	45	30	741.9	290.8	40	40	13	400	100000	0.999843
	365	Ascorbic acid	Ascorbic acid	C6H8O6	176.032	(M−H)−	16.3333	175.1	115	19	13	22	175.1	87	19	18	10	175.1	70.95	19	13	15	10000	100000	0.999361
	366	Tricarballylic acid	Tricarballylic acid	C6H8O6	176.032	(M−H)−	16.3774	175.05	157.2	16	12	14	175.05	69.1	15	18	13	175.05	87.05	16	17	10	40	100000	0.985384
	367	Uridine 5’-diphosphate-D-glucuronate	UDP-glucuronate	C15H22N2O18P2	580.034	(M+NH4)+	16.557	597.95	405	-22	-15	-28	597.95	97.05	-22	-40	-16	597.95	581	-22	-9	-28	40000	100000	1
	368	Coenzyme A	CoA	C21H36N7O16P3S	767.115	(M+H)+	16.6893	768	261.1	-20	-32	-17	768	428.05	-20	-30	-28	768	136.05	-22	-55	-22	400	100000	0.998616
	369	Guanosine 5'-monophosphate	GMP	C10H14N5O8P	363.058	(M+H)+	16.734	363.8	152.1	-10	-17	-14	363.8	135.05	-10	-48	-23	363.8	110.05	-10	-52	-23	400	100000	0.999225
	370	Deoxythymidine 5'-diphosphate	dTDP	C10H16N2O11P2	402.023	(M−H)−	16.7873	400.9	79.05	18	44	19	400.9	275.1	13	19	28	400.9	159.05	11	23	16	400	100000	0.998957
	371	Isocitric acid	IsoCit	C6H8O7	192.027	(M−H)−	16.8297	191.2	111.05	19	13	10	191.2	73.05	22	23	26	191.2	173.1	28	10	16	400	100000	0.990506
	372	6-Phosphogluconic acid	6PG	C6H13O10P	276.025	(M+H)+	16.9285	277.1	259.05	-10	-8	-17	277.1	56.95	-13	-33	-22	277.1	259.95	-13	-9	-27	40000	100000	1
	373	4-Methyl-2-oxovaleric acid	4-Methyl-2-oxovaleric acid	C6H10O3	130.063	(M−H)−	16.9424	129.3	85	18	10	17	129.3	57.05	18	10	10	129.3	100.95	19	12	19	1000	100000	0.985819
	374	cis-Aconitic acid	cis-Aco	C6H6O6	174.016	(M−H)−	16.96	173.2	85	19	12	20	173.2	129.05	18	11	12	173.2	111	19	9	10	400	100000	0.988948
	375	Citric acid	Cit	C6H8O7	192.027	(M−H)−	17.0366	191.2	111	12	11	19	191.2	86.95	22	17	27	191.2	85.1	21	15	12	1000	100000	0.982954
	376	Reduced nicotinamide adenine dinucleotide phosphate	NADPH	C21H30N7O17P3	745.091	(M+H)+	17.089	746	729.05	-20	-19	-26	746	136.1	-20	-55	-22	746	301.95	-20	-40	-30	40	100000	0.999346
	377	2-Phospho-D-glyceric acid and/or 3-Phospho-D-glyceric acid	2-PGA or 3-PGA	C3H7O7P	185.993	(M+H)+	17.092	187.1	99	-11	-22	-16	187.1	81	-10	-39	-29	187.1	169	-10	-11	-29	4000	100000	0.999352
	378	Acetoacetyl-Coenzyme A	AcAce-CoA	C25H40N7O18P3S	851.136	(M+H)+	17.0978	852	345.1	-24	-33	-24	852	136.15	-24	-52	-24	852	243.1	-24	-33	-23	1000	100000	0.99987
	379	Adenosine 5'-diphosphate	ADP	C10H15N5O10P2	427.029	(M+H)+	17.1427	428	136.1	-12	-25	-25	428	119.05	-19	-63	-25						100	100000	0.999218
	380	Cytidine 5'-diphosphate	CDP	C9H15N3O11P2	403.018	(M+H)+	17.1471	403.95	112.1	-11	-22	-24	403.95	387.1	-11	-10	-25	403.95	105.2	-11	-22	-22	100	100000	0.998296
	381	D-Ribose 5-phosphate	R5P	C5H11O8P	230.019	(M−H)−	17.201	229	97	10	14	10	229	78.9	10	42	10	229	139	10	14	10	100000	100000	−
	382	Adenylosuccinic acid	Succinyl AMP	C14H18N5O11P	463.074	(M+H)+	17.2217	463.8	252.1	-13	-22	-26	463.8	162.1	-10	-46	-15	463.8	192.05	-13	-43	-18	400	100000	0.994646
	383	Uridine 5'-diphosphate	UDP	C9H14N2O12P2	404.002	(M+H)+	17.2552	404.95	97.15	-11	-21	-21	404.95	388.05	-12	-10	-26	404.95	41.1	-11	-59	-14	1000	100000	0.994074
	384	Phosphoenolpyruvic acid	PEP	C3H5O6P	167.982	(M−H)−	17.312	167	78.9	15	11	18											1000	100000	0.97883
	385	D-Fructose 1,6-bisphosphate	FBP	C6H14O12P2	339.996	(M+H)+	17.3295	340.9	323.05	-16	-11	-22	340.9	127.15	-10	-22	-11	340.9	207.1	-16	-20	-20	40000	100000	1
	386	D-Ribulose 1,5-bisphosphate	RuBP	C5H12O11P2	309.985	(M−H)−	17.387	309.1	96.9	13	18	21	309.1	78.8	15	44	20	309.1	211.05	18	12	14	40000	100000	1
	387	Adenosine 5'-diphosphate ribose	ADP-Rib	C15H23N5O14P2	559.072	(M+H)+	17.4503	559.95	136.1	-26	-41	-27	559.95	348.1	-26	-21	-23	559.95	185.95	-26	-61	-18	10000	100000	0.99966
	388	Inosine 5'-diphosphate	IDP	C10H14N4O11P2	428.013	(M+H)+	17.5659	428.8	137.05	-12	-20	-13	428.8	97.1	-12	-26	-17	428.8	110	-10	-62	-20	100	100000	0.994969
	389	Deoxycytidine 5'-triphosphate	dCTP	C9H16N3O13P3	466.99	(M+H)+	17.6432	467.9	112.1	-13	-19	-11	467.9	81	-13	-32	-18	467.9	192.05	-13	-13	-18	400	100000	0.999504
	390	Deoxythymidine 5'-triphosphate	dTTP	C10H17N2O14P3	481.989	(M+H)+	17.657	483	80.95	-22	-38	-34	483	53	-30	-54	-18	483	206.8	-22	-11	-40	10000	100000	0.990151
	391	Cytidine 5'-triphosphate	CTP	C9H16N3O14P3	482.985	(M+H)+	17.6997	484.05	112.1	-11	-24	-23	484.05	208.05	-11	-17	-21	484.05	324.1	-14	-16	-21	400	100000	0.998615
	392	Guanosine 5'-diphosphate	GDP	C10H15N5O11P2	443.024	(M+H)+	17.7324	444	152	-20	-20	-10	444	135	-38	-52	-24	444	110	-40	-55	-20	40	100000	0.999044
	393	2'-Deoxyuridine 5'-triphosphate	dUTP	C9H15N2O14P3	467.974	(M+NH4)+	17.7532	485.9	469	-13	-11	-22	485.9	81.1	-13	-25	-17	485.9	100.15	-11	-20	-22	1000	100000	0.984076
	394	Uridine 5'-triphosphate	UTP	C9H15N2O15P3	483.969	(M+H)+	17.8274	484.85	97.05	-13	-28	-21	484.85	227.15	-11	-19	-21	484.85	41.15	-13	-65	-21	1000	100000	0.997306
	395	Deoxyadenosine 5'-triphosphate	dATP	C10H16N5O12P3	491.001	(M+H)+	17.8593	491.9	136.05	-13	-20	-13	491.9	81	-23	-39	-13	491.9	394	-14	-18	-26	400	100000	0.999911
	396	Adenosine 5'-triphosphate	ATP	C10H16N5O13P3	506.996	(M+H)+	17.8998	507.95	136.05	-24	-34	-30	507.95	410	-22	-19	-27						400	100000	0.99916
	397	2-deoxyribose 5-phosphate	dR5P	C5H11O7P	214.024	(M−H)−	18.257	213.2	96.9	13	13	20	213.2	78.9	13	31	18						100000	100000	−
	398	2,3-Bisphosphoglycerate	2,3-BPG	C3H8O10P2	265.959	(M+H)+	18.4133	266.9	168.95	-13	-14	-17	266.9	123.05	-13	-26	-12	266.9	99	-13	-25	-21	10000	100000	0.993386
	399	Inosine 5'-triphosphate	ITP	C10H15N4O14P3	507.98	(M+H)+	18.5532	508.9	137.1	-24	-20	-13	508.9	97.1	-20	-28	-20	508.9	233.05	-24	-15	-23	400	100000	0.999967
	400	Guanosine 5'-triphosphate	GTP	C10H16N5O14P3	522.991	(M+H)+	19.252	524	152	-24	-31	-26	524	135.05	-24	-55	-14	524	96.95	-24	-33	-16	400	100000	0.999053
	Labeled-compound	Adenosine 5'-triphosphate (labeled)	18O9-ATP	C10H16N5O4P318O9	525.034	(M+H)+	17.9	526.05	136.15	-10	-30	-12											-	-	-
	Labeled-compound	Adenosine 5'-diphosphate (labeled)	18O6-ADP	C10H15N5O4P218O6	439.055	(M+H)+	17.1	440	136.1	-12	-25	-25											-	-	-
	Labeled-compound	Adenosine 5'-monophosphate (labeled)	18O3-AMP	C10H14N5O4P18O3	353.076	(M+H)+	13.9	354	136.05	-10	-21	-13											-	-	-
	Labeled-compound	Glutathione (labeled)	13C2, 15N-GSH	C8H17N2O6S13C215N	310.088	(M+H)+	11.6	311.1	182.2	-32	-14	-40	311.1	76.2	-30	-27	-12						-	-	-
	Labeled-compound	Glutathione, oxidized (labeled)	13C4, 15N2-GSSG	C16H32N4O12S213C415N2	618.159	(M+H)+	14.7	619.15	361.1	-28	-23	-30	619.15	490.25	-12	-19	-18						-	-	-
	aLLOQ: lower limit of quantification.
	bULOQ: upper limit of quantification.

## Sheet: Table S-3
	Table S-3. Physicochemical property information of 52 representative polar metabolites.
		Analyte (abbreviation)	pKa (strongest acidic)	pKa (second acidic)	pKb (strongest basic)	pKb (second basic)	Groupa	logPow	logPow information source
	1	Propylamine	−	−	9.77	−	(i) Cationic metabolite	0.48	PubChem (Experimental)
	2	Cytidine	12.16	13.47	−	−	(ii) Uncharged metabolite	-2.51	PubChem (Experimental)
	3	Uracil	8.59	13.3	−	−	(ii) Uncharged metabolite	-1.07	PubChem (Experimental)
	4	Adenosine	12.06	13.43	3.79	-0.96	(ii) Uncharged metabolite	-1.05	PubChem (Experimental)
	5	Cytosine	9.71	−	−	−	(ii) Uncharged metabolite	-1.73	PubChem (Experimental)
	6	Adenine	10.01	−	3.51	−	(ii) Uncharged metabolite	-0.09	PubChem (Experimental)
	7	Leu	2.86	−	9.11	−	(iii) Zwitterionic metabolite	-1.05	PubChem (Experimental)
	8	Phe	2.56	−	9.04	−	(iii) Zwitterionic metabolite	-1.38	PubChem (Experimental)
	9	Thymidine	9.69	13.45	−	−	(ii) Uncharged metabolite	-1.12	ChemAxon (Predicted)
	10	Uridine	9.44	12.22	−	−	(ii) Uncharged metabolite	-1.98	PubChem (Experimental)
	11	Ile	2.86	−	9.17	−	(iii) Zwitterionic metabolite	-1.7	PubChem (Experimental)
	12	Pro	2.05	−	10.83	−	(iii) Zwitterionic metabolite	-2.54	PubChem (Experimental)
	13	Met	2.62	−	9.09	−	(iii) Zwitterionic metabolite	-1.87	PubChem (Experimental)
	14	Val	2.79	−	9.18	−	(iii) Zwitterionic metabolite	-2.26	PubChem (Experimental)
	15	Trp	2.63	−	8.99	−	(iii) Zwitterionic metabolite	-1.06	PubChem (Experimental)
	16	Guanine	8.11	11.06	1.46	−	(ii) Uncharged metabolite	-0.91	PubChem (Experimental)
	17	Ala	2.56	−	9.07	−	(iii) Zwitterionic metabolite	-2.85	PubChem (Experimental)
	18	Tyr	2.11	9.53	8.79	−	(iii) Zwitterionic metabolite	-2.26	PubChem (Experimental)
	19	Thr	2.31	14.44	8.61	−	(iii) Zwitterionic metabolite	-2.94	PubChem (Experimental)
	20	His	1.97	12.53	9.03	6.34	(iii) Zwitterionic metabolite	-3.32	PubChem (Experimental)
	21	Guanosine	11.49	12.18	2.86	-0.03	(ii) Uncharged metabolite	-1.9	PubChem (Experimental)
	22	Gln	2.25	−	8.91	-1.51	(iii) Zwitterionic metabolite	-3.64	PubChem (Experimental)
	23	Asn	2.11	−	8.07	−	(iii) Zwitterionic metabolite	-3.82	PubChem (Experimental)
	24	Ser	2.14	14.65	8.55	−	(iii) Zwitterionic metabolite	-3.07	PubChem (Experimental)
	25	Arg	2.5	−	11.86	8.73	(i) Cationic metabolite	-4.2	PubChem (Experimental)
	26	Lys	2.81	−	9.84	9.03	(i) Cationic metabolite	-3.05	PubChem (Experimental)
	27	NAD	1.86	2.97	4.92	-1.71	(iv) Anionic metabolite	-9.96	ChemAxon (Predicted)
	28	Asp	1.83	5.07	9.2	−	(iv) Anionic metabolite	-3.89	PubChem (Experimental)
	29	Glu	1.99	4.27	9.12	−	(iv) Anionic metabolite	-3.69	PubChem (Experimental)
	30	FAD	1.86	2.97	4.88	0.72	(iv) Anionic metabolite	4.78	ChemAxon (Predicted)
	31	Fum	3.4	4.22	−	−	(iv) Anionic metabolite	-0.04	ChemAxon (Predicted)
	32	Mal	3.25	5.09	−	−	(iv) Anionic metabolite	-1.26	PubChem (Experimental)
	33	dTMP	1.38	6.16	−	−	(iv) Anionic metabolite	-1.24	ChemAxon (Predicted)
	34	FMN	1.7	5.79	0.69	−	(iv) Anionic metabolite	-1.2	ChemAxon (Predicted)
	35	AMP	1.37	6.18	3.78	-0.96	(iv) Anionic metabolite	-3.1	PubChem (Experimental)
	36	CMP	1.37	6.16	−	−	(iv) Anionic metabolite	-2.92	ChemAxon (Predicted)
	37	UMP	1.37	6.16	−	−	(iv) Anionic metabolite	-2.54	ChemAxon (Predicted)
	38	NADP	0.661	1.86	4.8	1.71	(iv) Anionic metabolite	-10.61	ChemAxon (Predicted)
	39	Ace-CoA	0.82	1.86	4.84	−	(iv) Anionic metabolite	-6.07	ChemAxon (Predicted)
	40	GMP	1.37	6.16	2.75	-0.14	(iv) Anionic metabolite	-2.71	ChemAxon (Predicted)
	41	Cit	3.11	4.66	−	−	(iv) Anionic metabolite	-1.32	PubChem (Experimental)
	42	CoA	0.82	1.86	4.84	−	(iv) Anionic metabolite	-5.91	ChemAxon (Predicted)
	43	dTDP	1.89	3.26	−	−	(iv) Anionic metabolite	-1.66	ChemAxon (Predicted)
	44	CDP	1.89	3.26	−	−	(iv) Anionic metabolite	2.44	PubChem (Experimental)
	45	ADP	1.89	2.32	4.74	-0.96	(iv) Anionic metabolite	-4.83	ChemAxon (Predicted)
	46	UDP	1.89	3.26	−	−	(iv) Anionic metabolite	-2.96	ChemAxon (Predicted)
	47	CTP	1.06	2.62	−	−	(iv) Anionic metabolite	-3.76	ChemAxon (Predicted)
	48	dTTP	1.06	2.62	−	−	(iv) Anionic metabolite	-2.09	ChemAxon (Predicted)
	49	GDP	1.77	2.91	1.83	1.06	(iv) Anionic metabolite	-3.22	ChemAxon (Predicted)
	50	UTP	1.06	2.62	−	−	(iv) Anionic metabolite	-3.36	ChemAxon (Predicted)
	51	ATP	0.9	2.56	4.92	−	(iv) Anionic metabolite	-5.5	PubChem (Experimental)
	52	GTP	0.71	2.57	2.39	1.14	(iv) Anionic metabolite	-3.36	ChemAxon (Predicted)

## Sheet: Table S-4
	Table S-4. Effect of type and concentration of additives in the mobile phase at pH 9.8 on retention behavior of polar metabolites in LC/MS/MS using an amino-mixed polymer column (GL-HilicAex).
		Analyte (abbreviation)	Groupa	10 mM AA (pH 9.8) (n = 3)		20 mM AA (pH 9.8) (n = 3)		40 mM AA (pH 9.8) (n = 3)		20 mM ABC/20 mM AA (pH 9.8) (n = 3)		10 mM ABC (pH 9.8) (n = 3)		20 mM ABC (pH 9.8) (n = 3)		40 mM ABC (pH 9.8) (n = 3)
				RT average (min)	RT SD (min)	RT average (min)	RT SD (min)	RT average (min)	RT SD (min)	RT average (min)	RT SD (min)	RT average (min)	RT SD (min)	RT average (min)	RT SD (min)	RT average (min)	RT SD (min)
	1	Propylamine	(i) Cationic metabolite	3.60467	0.00929157	3.36167	0.0204287	3.08333	0.00971253	3.47	0.004	3.629	0.00458258	3.615	0.00608276	3.43767	0.0151767
	2	Cytidine	(ii) Uncharged metabolite	4.69867	0.0130128	4.57433	0.0380044	4.45667	0.0240069	3.751	0.00173205	3.83833	0.00057735	3.791	0.002	3.76833	0.0085049
	3	Uracil	(ii) Uncharged metabolite	6.18067	0.0410041	5.78967	0.0827184	5.52367	0.0465439	4.36433	0.0622281	4.49233	0.0185831	4.394	0.0208087	4.318	0.00519615
	4	Adenosine	(ii) Uncharged metabolite	5.37333	0.00550757	5.35867	0.0119304	5.32067	0.00602771	5.077	0.00608276	5.114	0.00264575	5.09233	0.00251661	5.07033	0.00208167
	5	Cytosine	(ii) Uncharged metabolite	4.91833	0.00680686	5.00367	0.016563	5.08033	0.00971253	5.28167	0.00945163	5.251	0.00360555	5.25367	0.0011547	5.26133	0.00404145
	6	Adenine	(ii) Uncharged metabolite	7.215	0.0410366	6.829	0.0848705	6.54833	0.0437759	5.48933	0.0456545	5.592	0.0141774	5.50467	0.0178979	5.41333	0.00404145
	7	Leu	(iii) Zwitterionic metabolite	9.13433	0.0406981	8.701	0.082456	8.33833	0.0356417	7.021	0.00173205	7.21233	0.00152753	6.899	0.00264575	6.50867	0.00351188
	8	Phe	(iii) Zwitterionic metabolite	10.8607	0.0676042	10.3097	0.135434	9.817	0.0710845	7.55867	0.0332916	7.86633	0.0151438	7.313	0.0052915	6.58033	0.00404145
	9	Thymidine	(ii) Uncharged metabolite	6.47033	0.0105987	6.54	0.004	6.58233	0.0085049	6.60667	0.00404145	6.609	0.00173205	6.596	0.00173205	6.58467	0.00251661
	10	Uridine	(ii) Uncharged metabolite	6.466	0.00866025	6.53467	0.00832666	6.58233	0.00680686	6.609	0.00264575	6.60867	0.00378594	6.594	0.003	6.58633	0.00305505
	11	Ile	(iii) Zwitterionic metabolite	9.401	0.0411461	8.983	0.0657799	8.61033	0.0289194	7.274	0.001	7.47033	0.0011547	7.145	0.00360555	6.735	0.00173205
	12	Pro	(iii) Zwitterionic metabolite	7.22433	0.0080829	7.14333	0.0109697	7.09533	0.0061101	7.03567	0.0051316	7.03267	0.0011547	7.00267	0.00057735	6.94467	0.0011547
	13	Met	(iii) Zwitterionic metabolite	11.184	0.0645523	10.6187	0.133058	10.125	0.0700857	7.99833	0.03177	8.28933	0.0143643	7.75933	0.00550757	7.05167	0.00288675
	14	Val	(iii) Zwitterionic metabolite	10.197	0.0511175	9.733	0.0950158	9.35367	0.0490136	7.89567	0.0315647	8.09733	0.00907377	7.73867	0.00665833	7.243	0.002
	15	Trp	(iii) Zwitterionic metabolite	10.958	0.0566657	10.4327	0.119559	9.97133	0.0651255	8.08033	0.0335012	8.34367	0.0118462	7.94267	0.00680686	7.32867	0.00208167
	16	Guanine	(ii) Uncharged metabolite	9.58167	0.032532	9.24733	0.0608632	8.98	0.026	8.09067	0.0351046	8.21633	0.0117189	8.118	0.0130767	7.968	0.00264575
	17	Ala	(iii) Zwitterionic metabolite	10.558	0.0419404	10.1573	0.075798	9.861	0.0486929	8.809	0.0268514	8.93333	0.00568624	8.71733	0.00802081	8.268	0.00519615
	18	Tyr	(iii) Zwitterionic metabolite	13.969	0.0720208	13.2293	0.213854	12.5733	0.091697	9.851	0.068942	10.2153	0.0202073	9.92833	0.0112398	8.70867	0.00757188
	19	Thr	(iii) Zwitterionic metabolite	13.166	0.0620967	12.6323	0.131842	12.119	0.0759013	10.147	0.0474658	10.415	0.0104403	10.1797	0.00950438	8.79233	0.0070946
	20	His	(iii) Zwitterionic metabolite	12.8533	0.0581406	12.3383	0.120093	11.854	0.0652074	10.06	0.0407063	10.3253	0.0143643	10.1247	0.015308	9.01233	0.00208167
	21	Guanosine	(ii) Uncharged metabolite	11.9987	0.0398288	11.509	0.0925851	11.044	0.0420357	9.29	0.00173205	9.579	0.00173205	9.417	0.001	9.07233	0.00416333
	22	Gln	(iii) Zwitterionic metabolite	12.8603	0.0539104	12.3633	0.108394	11.857	0.0511175	10.1683	0.00208167	10.44	0.001	10.268	0.004	9.131	0.00360555
	23	Asn	(iii) Zwitterionic metabolite	13.7267	0.0738535	13.2197	0.135795	12.6913	0.0781558	10.8203	0.040464	11.0887	0.018037	10.865	0.0402865	9.23233	0.00057735
	24	Ser	(iii) Zwitterionic metabolite	13.5767	0.0674858	13.0723	0.128784	12.569	0.0685055	10.9447	0.0560922	11.1697	0.0159478	10.9933	0.0215484	9.59	0.004
	25	Arg	(i) Cationic metabolite	8.19567	0.0198578	8.26467	0.0652865	8.30733	0.0389915	9.72467	0.0603352	9.624	0.0200749	9.95433	0.0232881	10.5513	0.00503322
	26	Lys	(i) Cationic metabolite	9.14867	0.00680686	8.99633	0.01861	8.893	0.0200749	9.956	0.001	9.86667	0.0070946	10.1453	0.0070946	10.5597	0.00404145
	27	NAD	(iv) Anionic metabolite	17.734	0.0221133	17.3267	0.0290057	16.7343	0.0145717	14.035	0.004	15.4543	0.00802081	12.3677	0.00416333	11.3377	0.00503322
	28	Asp	(iv) Anionic metabolite	22.0223	0.0657445	20.6743	0.184419	19.4227	0.0547844	14.5407	0.125862	16.2977	0.0600444	13.47	0.031749	12.263	0.00793725
	29	Glu	(iv) Anionic metabolite	22.122	0.0481248	20.9127	0.161878	19.4657	0.0605337	14.649	0.117784	16.332	0.0451331	13.653	0.0268514	12.3987	0.00907377
	30	FAD	(iv) Anionic metabolite	ND	ND	ND	ND	ND	ND	17.0707	0.00351188	19.3127	0.0113725	16.456	0.00360555	14.2477	0.00665833
	31	Fum	(iv) Anionic metabolite	ND	ND	ND	ND	ND	ND	17.69	0.0589237	18.8513	0.0061101	17.4233	0.00503322	15.647	0.00519615
	32	Mal	(iv) Anionic metabolite	ND	ND	ND	ND	26.226	0.404515	17.6143	0.0023094	18.5597	0.00404145	17.373	0.001	15.654	0.0034641
	33	dTMP	(iv) Anionic metabolite	ND	ND	ND	ND	ND	ND	17.7687	0.00208167	18.8537	0.00251661	17.6117	0.00152753	16.0027	0.00450925
	34	FMN	(iv) Anionic metabolite	ND	ND	ND	ND	ND	ND	18.5267	0.00208167	20.6823	0.0220303	18.2643	0.00208167	16.038	0.002
	35	AMP	(iv) Anionic metabolite	25.6687	0.567502	25.669	1.02113	24.093	0.466544	17.9913	0.00321455	18.9007	0.00152753	17.794	0.001	16.5113	0.00208167
	36	CMP	(iv) Anionic metabolite	26.8787	0.339959	26.3343	0.604794	25.083	0.269149	17.8567	0.00288675	18.7467	0.00208167	17.7123	0.00288675	16.8173	0.00152753
	37	UMP	(iv) Anionic metabolite	ND	ND	ND	ND	ND	ND	18.2617	0.00378594	19.0423	0.00351188	18.18	0.002	17.117	0.0034641
	38	NADP	(iv) Anionic metabolite	ND	ND	ND	ND	ND	ND	18.322	0.00173205	19.2747	0.0119304	18.2527	0.00208167	17.5087	0.0051316
	39	Ace-CoA	(iv) Anionic metabolite	ND	ND	ND	ND	ND	ND	19.239	0.00264575	ND	ND	19.0743	0.0011547	17.7997	0.00450925
	40	GMP	(iv) Anionic metabolite	ND	ND	ND	ND	ND	ND	18.8437	0.0046188	21.0647	0.00757188	18.71	0.00264575	17.8577	0.00305505
	41	Cit	(iv) Anionic metabolite	ND	ND	ND	ND	ND	ND	18.787	0.0918041	21.1977	0.120226	18.5437	0.0966661	17.8673	0.00251661
	42	CoA	(iv) Anionic metabolite	ND	ND	ND	ND	ND	ND	19.5777	0.0061101	ND	ND	19.4127	0.00251661	17.9023	0.00602771
	43	dTDP	(iv) Anionic metabolite	ND	ND	ND	ND	ND	ND	19.1557	0.0080829	24.0067	0.123638	19.0403	0.0118462	17.9147	0.00057735
	44	CDP	(iv) Anionic metabolite	ND	ND	ND	ND	ND	ND	18.9453	0.00450925	22.1523	0.0150444	18.8093	0.00288675	17.9467	0.00305505
	45	ADP	(iv) Anionic metabolite	ND	ND	ND	ND	ND	ND	19.7977	0.0011547	25.8267	0.0247857	19.5717	0.00251661	18.0727	0.00208167
	46	UDP	(iv) Anionic metabolite	ND	ND	ND	ND	ND	ND	19.7863	0.00503322	ND	ND	19.6393	0.0155349	18.0773	0.0110604
	47	CTP	(iv) Anionic metabolite	ND	ND	ND	ND	ND	ND	24.3517	0.0150444	ND	ND	23.95	0.0761774	18.614	0.0043589
	48	dTTP	(iv) Anionic metabolite	ND	ND	ND	ND	ND	ND	25.9587	0.0119304	ND	ND	25.694	0.123284	18.649	0.001
	49	GDP	(iv) Anionic metabolite	ND	ND	ND	ND	ND	ND	23.7207	0.0395517	ND	ND	23.2517	0.0355012	18.7203	0.00305505
	50	UTP	(iv) Anionic metabolite	ND	ND	ND	ND	ND	ND	ND	ND	ND	ND	ND	ND	18.923	0.00888819
	51	ATP	(iv) Anionic metabolite	ND	ND	ND	ND	ND	ND	ND	ND	ND	ND	ND	ND	19.107	0.001
	52	GTP	(iv) Anionic metabolite	ND	ND	ND	ND	ND	ND	ND	ND	ND	ND	ND	ND	21.0187	0.0300389
	aGroupings were determined based on molecular/ion distribution at pH 7.0 calculated using the graphical user interface of MarvinSketch and MarvinView.
	RT: retension time.
	SD: standard deviation.
	ND: not detected.

## Sheet: Table S-5
	Table S-5. Effect of functional groups of an amino-mixed polymer column (GL-HilicAex) on the retention behavior of polar metabolites in LC/MS/MS.
		Analyte (abbreviation)	Groupa	Methacrylate-based bare polymer column (P column) (pH 9.8) (n = 3)		Spacer-modified methacrylate polymer column (P-S column) (pH 9.8) (n = 3)		Amino-mixed polymer column (P-S-A column, GL-HilicAex) (pH 9.8) (n = 3)			Methacrylate-based bare polymer column (P column) (pH 9.8) (n = 3)		Spacer-modified methacrylate polymer column (P-S column) (pH 9.8) (n = 3)		Amino-mixed polymer column (P-S-A column, GL-HilicAex) (pH 9.8) (n = 3)
				RT average (min)	RT SD (min)	RT average (min)	RT SD (min)	RT average (min)	RT SD (min)		W0.1 average (min)	W0.1 SD (min)	W0.1 average (min)	W0.1 SD (min)	W0.1 average (min)	W0.1 SD (min)
	1	Propylamine	(i) Cationic metabolite	6.11167	0.0417892	7.12667	0.0176163	3.43767	0.0151767		0.302333	0.00602771	0.403	0.0240624	0.395333	0.0136504
	2	Cytidine	(ii) Uncharged metabolite	1.639	0.00818535	1.87833	0.00602771	3.76833	0.0085049		0.281333	0.0070946	0.557667	0.180506	0.252333	0.0107858
	3	Uracil	(ii) Uncharged metabolite	1.75533	0.00208167	1.95233	0.0151767	4.318	0.00519615		0.254	0.00173205	0.463667	0.144777	0.246	0.00173205
	4	Adenosine	(ii) Uncharged metabolite	2.65533	0.0110151	3.10967	0.00723418	5.07033	0.00208167		0.424	0.00458258	0.550333	0.0634061	0.268	0.00360555
	5	Cytosine	(ii) Uncharged metabolite	3.41033	0.0085049	3.79667	0.0130512	5.26133	0.00404145		0.265333	0.00416333	0.352	0.0433128	0.245	0.002
	6	Adenine	(ii) Uncharged metabolite	3.12567	0.00416333	3.457	0.0145258	5.41333	0.00404145		0.327	0.00556776	0.429	0.0517977	0.289667	0.00152753
	7	Leu	(iii) Zwitterionic metabolite	3.761	0.0087178	4.57667	0.0315647	6.50867	0.00351188		0.554	0.019	0.545	0.0350286	0.253333	0.00208167
	8	Phe	(iii) Zwitterionic metabolite	3.433	0.0505866	4.29367	0.0843169	6.58033	0.00404145		0.867667	0.0915769	0.651	0.0305123	0.271	0.001
	9	Thymidine	(ii) Uncharged metabolite	3.25067	0.0187705	3.853	0.0144222	6.58467	0.00251661		0.387667	0.00602771	0.484667	0.0255799	0.271	0.00953939
	10	Uridine	(ii) Uncharged metabolite	3.25367	0.0170098	3.85133	0.0119304	6.58633	0.00305505		0.358333	0.00351188	0.447	0.00655744	0.26	0.00173205
	11	Ile	(iii) Zwitterionic metabolite	3.817	0.0104403	4.61033	0.0137961	6.735	0.00173205		0.564333	0.00986577	0.517	0.019975	0.262333	0.0011547
	12	Pro	(iii) Zwitterionic metabolite	3.99667	0.0132791	4.68467	0.0148436	6.94467	0.0011547		0.300333	0.00832666	0.434333	0.0362951	0.253333	0.00208167
	13	Met	(iii) Zwitterionic metabolite	3.59567	0.03139	4.52733	0.0743326	7.05167	0.00288675		0.768333	0.0104083	0.700667	0.0619058	0.279	0.00173205
	14	Val	(iii) Zwitterionic metabolite	3.84	0.0151327	4.68867	0.0434665	7.243	0.002		0.564667	0.00680686	0.552667	0.015308	0.274	0.0043589
	15	Trp	(iii) Zwitterionic metabolite	4.01567	0.0289885	4.86867	0.0676782	7.32867	0.00208167		0.557	0.0225167	0.558333	0.0631216	0.285333	0.0023094
	16	Guanine	(ii) Uncharged metabolite	3.83867	0.0145717	4.35067	0.0110151	7.968	0.00264575		0.317	0.00519615	0.384333	0.0280416	0.286333	0.00757188
	17	Ala	(iii) Zwitterionic metabolite	4.243	0.0183576	5.17133	0.0793872	8.268	0.00519615		0.458	0.0631506	0.632667	0.150865	0.275	0.00818535
	18	Tyr	(iii) Zwitterionic metabolite	3.981	0.0410366	4.855	0.05866	8.70867	0.00757188		0.644	0.145935	0.739	0.169859	0.306333	0.0548574
	19	Thr	(iii) Zwitterionic metabolite	ND	ND	ND	ND	8.79233	0.0070946		ND	ND	ND	ND	0.342667	0.00635085
	20	His	(iii) Zwitterionic metabolite	6.452	0.304946	9.87167	0.312798	9.01233	0.00208167		2.702	0.128312	3.61667	0.367873	0.317667	0.00493288
	21	Guanosine	(ii) Uncharged metabolite	3.62733	0.0166233	4.316	0.00984886	9.07233	0.00416333		0.365667	0.00503322	0.491333	0.0110604	0.289333	0.00351188
	22	Gln	(iii) Zwitterionic metabolite	4.363	0.005	5.36333	0.0308923	9.131	0.00360555		1.079	0.0361663	0.827667	0.0205994	0.342667	0.00057735
	23	Asn	(iii) Zwitterionic metabolite	4.21033	0.0345302	5.51333	0.103355	9.23233	0.00057735		1.356	0.11432	1.32833	0.11524	0.342333	0.0120554
	24	Ser	(iii) Zwitterionic metabolite	4.314	0.0329242	5.53333	0.0370045	9.59	0.004		1.52367	0.209345	1.273	0.0295127	0.371	0.007
	25	Arg	(i) Cationic metabolite	7.507	0.0220681	9.01733	0.0767094	10.5513	0.00503322		0.984	0.0514198	1.128	0.0571664	0.413333	0.0102632
	26	Lys	(i) Cationic metabolite	7.045	0.0314325	8.584	0.0043589	10.5597	0.00404145		0.856667	0.0083865	1.095	0.111315	0.397667	0.0162583
	27	NAD	(iv) Anionic metabolite	4.69767	0.0112398	6.308	0.019	11.3377	0.00503322		1.458	0.0384318	2.2	0.0658483	0.298667	0.00907377
	28	Asp	(iv) Anionic metabolite	4.211	0.0137477	5.7	0.0511566	12.263	0.00793725		1.39533	0.158273	1.47667	0.25522	0.358667	0.0333816
	29	Glu	(iv) Anionic metabolite	3.59467	0.016773	4.72733	0.0404145	12.3987	0.00907377		1.77967	0.101756	1.778	0.0917878	0.417667	0.0130128
	30	FAD	(iv) Anionic metabolite	3.855	0.0150997	4.87467	0.0083865	14.2477	0.00665833		1.48233	0.0555818	1.14333	0.103607	0.309667	0.0051316
	31	Fum	(iv) Anionic metabolite	1.27267	0.00152753	3.29067	0.0126623	15.647	0.00519615		2.63433	0.0737586	1.05933	0.0734325	0.284	0.0295973
	32	Mal	(iv) Anionic metabolite	4.04433	0.0959236	6.51667	0.273057	15.654	0.0034641		4.22033	0.256845	3.27167	0.113059	0.289667	0.00503322
	33	dTMP	(iv) Anionic metabolite	4.58167	0.0432474	5.982	0.0930645	16.0027	0.00450925		2.68967	0.137773	2.229	0.188947	0.291667	0.00404145
	34	FMN	(iv) Anionic metabolite	5.34267	0.0352467	6.60033	0.108099	16.038	0.002		2.96533	0.085278	2.59433	0.0456326	0.33	0.00556776
	35	AMP	(iv) Anionic metabolite	5.48633	0.0310859	6.92167	0.102471	16.5113	0.00208167		2.58367	0.0105987	2.761	0.348142	0.3	0.00360555
	36	CMP	(iv) Anionic metabolite	5.888	0.0684324	7.33967	0.278809	16.8173	0.00152753		2.05833	0.10751	2.47067	0.353497	0.259	0.0034641
	37	UMP	(iv) Anionic metabolite	5.21867	0.0258134	7.14033	0.317459	17.117	0.0034641		2.347	0.188093	2.60767	0.112474	0.217667	0.00665833
	38	NADP	(iv) Anionic metabolite	7.21633	0.0933613	10.215	0.683601	17.5087	0.0051316		2.99533	0.209429	4.61033	0.332159	0.212667	0.00550757
	39	Ace-CoA	(iv) Anionic metabolite	5.686	0.00793725	7.19033	0.0660025	17.7997	0.00450925		3.19767	0.0845123	2.71767	0.201247	0.211667	0.0011547
	40	GMP	(iv) Anionic metabolite	6.271	0.0422966	7.87633	0.119232	17.8577	0.00305505		2.80533	0.0195021	4.009	0.216516	0.209667	0.00404145
	41	Cit	(iv) Anionic metabolite	ND	ND	ND	ND	17.8673	0.00251661		ND	ND	ND	ND	0.204	0.01
	42	CoA	(iv) Anionic metabolite	6.086	0.0305123	8.03567	0.295838	17.9023	0.00602771		3.08267	0.266669	4.41233	0.908515	0.222333	0.0023094
	43	dTDP	(iv) Anionic metabolite	6.34367	0.111132	8.15833	0.132493	17.9147	0.00057735		2.91733	0.247952	2.76633	0.160855	0.199333	0.00602771
	44	CDP	(iv) Anionic metabolite	7.15433	0.0770216	9.86433	0.258165	17.9467	0.00305505		3.33133	0.444383	4.581	0.131183	0.199	0.00173205
	45	ADP	(iv) Anionic metabolite	6.976	0.00866025	9.40167	0.140001	18.0727	0.00208167		4.27767	0.219145	5.04967	0.58177	0.222333	0.00602771
	46	UDP	(iv) Anionic metabolite	ND	ND	ND	ND	18.0773	0.0110604		ND	ND	ND	ND	0.202333	0.0204042
	47	CTP	(iv) Anionic metabolite	8.383	0.0541479	12.1073	0.502361	18.614	0.0043589		3.19833	0.166161	4.827	0.551873	0.237333	0.00305505
	48	dTTP	(iv) Anionic metabolite	ND	ND	9.472	0.218543	18.649	0.001		ND	ND	2.93	0.426698	0.238	0.00608276
	49	GDP	(iv) Anionic metabolite	7.61633	0.0253246	10.794	0.402419	18.7203	0.00305505		4.672	0.0914276	5.63967	0.801476	0.256	0.00264575
	50	UTP	(iv) Anionic metabolite	ND	ND	ND	ND	18.923	0.00888819		ND	ND	ND	ND	0.272	0.0240624
	51	ATP	(iv) Anionic metabolite	7.80167	0.26845	11.144	0.196649	19.107	0.001		4.502	0.660643	5.031	0.225309	0.297	0.00781025
	52	GTP	(iv) Anionic metabolite	9.08367	0.315026	12.637	0.940081	21.0187	0.0300389		4.34033	0.108666	4.51367	2.27437	0.524	0.00458258
	aGroupings were determined based on molecular/ion distribution at pH 7.0 calculated using the graphical user interface of MarvinSketch and MarvinView.
	RT: retension time.
	SD: standard deviation.
	W0.1: peak width of 10% peak height.
	ND: not detected.

## Sheet: Table S-6
	Table S-6. Evaluation of separation performance of the HILIC/AEX method compared with conventional HILIC methods.
		Analyte (abbreviation)	Groupa	Bare-silica column (Inertsil SIL-100A) (pH 7.0) (n = 3)		Amino-silica column (Inertsil NH2) (pH 7.0) (n = 3)		Zwitterionic-polymer column (iHLIC-Fusion (P)) (pH 7.0) (n = 3)		Zwitterionic-polymer column (iHLIC-Fusion (P)) (pH 9.8) (n = 3)		Amino-mixed polymer column (GL-HilicAex) (pH 9.8) (n = 3)			Bare-silica column (Inertsil SIL-100A) (pH 7.0) (n = 3)		Amino-silica column (Inertsil NH2) (pH 7.0) (n = 3)		Zwitterionic-polymer column (iHLIC-Fusion (P)) (pH 7.0) (n = 3)		Zwitterionic-polymer column (iHLIC-Fusion (P)) (pH 9.8) (n = 3)		Amino-mixed polymer column (GL-HilicAex) (pH 9.8) (n = 3)
				RT average (min)	RT SD (min)	RT average (min)	RT SD (min)	RT average (min)	RT SD (min)	RT average (min)	RT SD (min)	RT average (min)	RT SD (min)		W0.1 average (min)	W0.1 SD (min)	W0.1 average (min)	W0.1 SD (min)	W0.1 average (min)	W0.1 SD (min)	W0.1 average (min)	W0.1 SD (min)	W0.1 average (min)	W0.1 SD (min)
	1	Propylamine	(i) Cationic metabolite	14.58	0.225131	7.75075	0.0344226	8.0778	0.0127945	7.1292	0.0420856	3.43767	0.0151767		0.595	0.393427	0.457	0.0571489	0.437	0.062478	0.349	0.00845577	0.395333	0.0136504
	2	Cytidine	(ii) Uncharged metabolite	1.9452	0.0563578	2.5485	0.0225462	2.3238	0.0202163	2.3608	0.0331843	3.76833	0.0085049		0.5552	0.0891863	0.30375	0.00543906	0.9318	0.0969727	0.8216	0.102354	0.252333	0.0107858
	3	Uracil	(ii) Uncharged metabolite	1.7472	0.0832238	2.20325	0.0377657	2.4512	0.022742	2.4332	0.00396232	4.318	0.00519615		0.5038	0.0694349	0.279	0.0060553	0.8808	0.208103	0.8006	0.188366	0.246	0.00173205
	4	Adenosine	(ii) Uncharged metabolite	3.8114	0.0932057	4.73825	0.0949996	3.969	0.00992472	3.9812	0.00605805	5.07033	0.00208167		0.5212	0.108348	0.711	0.119421	0.4558	0.0417816	0.4776	0.0716087	0.268	0.00360555
	5	Cytosine	(ii) Uncharged metabolite	4.8652	0.0406719	5.2145	0.00822597	4.6076	0.0129538	4.6184	0.0282188	5.26133	0.00404145		0.388	0.0810432	0.23475	0.00170783	0.4006	0.0580327	0.3324	0.0513108	0.245	0.002
	6	Adenine	(ii) Uncharged metabolite	4.1838	0.0394804	4.531	0.0548392	4.046	0.0135647	4.0516	0.0259095	5.41333	0.00404145		0.3706	0.0762581	0.23325	0.00320156	0.4764	0.0720507	0.4374	0.0706067	0.289667	0.00152753
	7	Leu	(iii) Zwitterionic metabolite	7.2156	0.183631	7.58325	0.0492637	5.5468	0.00719027	5.2576	0.0104547	6.50867	0.00351189		0.594	0.159025	0.39375	0.0325	0.3458	0.0134052	0.3182	0.0118195	0.253333	0.00208167
	8	Phe	(iii) Zwitterionic metabolite	6.9628	0.19151	7.50675	0.066264	5.5368	0.00697854	4.7554	0.0256866	6.58033	0.00404145		0.5002	0.171659	0.3205	0.0207605	0.3542	0.0199675	0.333	0.0148829	0.271	0.001
	9	Thymidine	(ii) Uncharged metabolite	4.81825	0.12942	6.08675	0.0152179	4.9844	0.00614817	4.9986	0.0121573	6.58467	0.00251661		0.5525	0.141385	0.462	0.0642858	0.3546	0.0156621	0.3486	0.0302043	0.271	0.00953939
	10	Uridine	(ii) Uncharged metabolite	4.8394	0.129458	6.086	0.00912871	4.9838	0.00420714	5.0008	0.0124579	6.58633	0.00305505		0.58	0.157285	0.4435	0.0412997	0.3526	0.0191259	0.3436	0.0298881	0.26	0.00173205
	11	Ile	(iii) Zwitterionic metabolite	7.478	0.126828	7.621	0.0335857	5.692	0.00860232	5.3986	0.014188	6.735	0.00173205		0.61125	0.199966	0.495	0.0702187	0.345	0.0288097	0.3088	0.00481664	0.262333	0.0011547
	12	Pro	(iii) Zwitterionic metabolite	8.9184	0.125454	9.327	0.0492206	5.7894	0.00939681	5.7838	0.0277975	6.94467	0.0011547		0.6008	0.1127	0.36825	0.0165806	0.3378	0.0297439	0.2912	0.0145499	0.253333	0.00208167
	13	Met	(iii) Zwitterionic metabolite	7.4836	0.206897	8.0105	0.0611528	5.8368	0.00732803	5.186	0.0227596	7.05167	0.00288675		0.5836	0.195843	0.35175	0.0272932	0.3918	0.0376258	0.3298	0.00804363	0.279	0.00173205
	14	Val	(iii) Zwitterionic metabolite	7.9188	0.177987	8.3485	0.0506327	6.0064	0.00694982	5.6654	0.02386	7.243	0.002		0.5704	0.131399	0.362	0.0416413	0.3594	0.0291599	0.3118	0.0166343	0.274	0.0043589
	15	Trp	(iii) Zwitterionic metabolite	6.7394	0.174638	7.26975	0.0439422	5.8924	0.00811172	5.4912	0.0172974	7.32867	0.00208167		0.4992	0.210031	0.29575	0.0166808	0.376	0.0269537	0.3372	0.00460435	0.285333	0.0023094
	16	Guanine	(ii) Uncharged metabolite	4.4676	0.0389718	5.4615	0.0644696	5.287	0.0130958	5.3002	0.0267526	7.968	0.00264575		0.3462	0.0574474	0.22675	0.0015	0.3328	0.0278514	0.313	0.0248596	0.286333	0.00757188
	17	Ala	(iii) Zwitterionic metabolite	8.5514	0.139876	9.2075	0.0307517	6.7696	0.0101637	6.5632	0.0239102	8.268	0.00519615		0.4832	0.0633261	0.33525	0.0594552	0.4154	0.0523574	0.3778	0.102363	0.275	0.00818535
	18	Tyr	(iii) Zwitterionic metabolite	7.1522	0.176677	8.0945	0.116746	6.3282	0.0120706	5.7994	0.0213495	8.70867	0.00757188		0.4034	0.061207	0.349	0.0523514	0.3488	0.0566498	0.3388	0.0312202	0.306333	0.0548574
	19	Thr	(iii) Zwitterionic metabolite	8.7224	0.255322	9.5145	0.115771	6.8384	0.0245316	6.117	0.0221246	8.79233	0.0070946		0.681	0.107919	0.75475	0.0939801	0.531	0.035609	0.5394	0.0252646	0.342667	0.00635085
	20	His	(iii) Zwitterionic metabolite	16.093	0.675956	12.7825	0.521767	10.3098	0.723692	7.4192	0.172721	9.01233	0.00208167		3.042	0.985298	3.81	0.49969	3.4082	0.28173	1.3974	0.0953011	0.317667	0.00493288
	21	Guanosine	(ii) Uncharged metabolite	4.5492	0.107141	6.1225	0.0498029	5.5074	0.00581378	5.5106	0.0140107	9.07233	0.00416333		0.477	0.0676018	0.47975	0.0658198	0.3336	0.0126214	0.325	0.0123895	0.289333	0.00351189
	22	Gln	(iii) Zwitterionic metabolite	8.8922	0.162657	9.71475	0.0502485	7.2124	0.0109909	6.8038	0.0132552	9.131	0.00360555		0.5968	0.144167	0.349	0.0145831	0.455	0.019532	0.4066	0.0124419	0.342667	0.00057735
	23	Asn	(iii) Zwitterionic metabolite	9.2246	0.256237	9.82425	0.0637724	7.2916	0.0371927	6.6242	0.0194216	9.23233	0.00057735		0.6986	0.150882	0.516	0.0869674	0.5478	0.0571682	0.5264	0.0182702	0.342333	0.0120554
	24	Ser	(iii) Zwitterionic metabolite	8.7736	0.202833	9.7655	0.0613922	7.3408	0.0138816	6.8134	0.0318167	9.59	0.004		0.6346	0.0908917	0.4425	0.044426	0.5042	0.0465747	0.5398	0.0522034	0.371	0.007
	25	Arg	(i) Cationic metabolite	17.1322	0.176472	14.2782	0.203767	12.0676	0.00439318	10.3076	0.0660023	10.5513	0.00503322		0.7974	0.359348	0.69775	0.0842867	0.608	0.0305287	0.5988	0.0125778	0.413333	0.0102632
	26	Lys	(i) Cationic metabolite	17.9575	0.123325	15.6732	0.0269243	11.9258	0.00846758	10.1446	0.065767	10.5597	0.00404145		0.64875	0.122894	0.9275	0.192296	0.5364	0.0332385	0.4994	0.0219613	0.397667	0.0162583
	27	NAD	(iv) Anionic metabolite	8.5968	0.0835566	12.043	0.188179	7.6992	0.00449444	7.8928	0.0128141	11.3377	0.00503322		0.8556	0.0942645	0.45	0.0413521	0.3868	0.0972815	0.2942	0.00376829	0.298667	0.00907377
	28	Asp	(iv) Anionic metabolite	9.0286	0.367213	11.0557	0.248461	7.0036	0.115479	6.714	0.028592	12.263	0.00793725		0.9778	0.147069	0.49625	0.0513314	0.8124	0.075012	0.6778	0.0779179	0.358667	0.0333816
	29	Glu	(iv) Anionic metabolite	7.764	0.0846729	11.063	0.239879	6.6234	0.00320936	6.3526	0.0137949	12.3987	0.00907377		0.5018	0.148808	0.22825	0.011644	0.4626	0.0524814	0.6698	0.0175983	0.417667	0.0130128
	30	FAD	(iv) Anionic metabolite	6.5214	0.0332084	11.552	0.402702	6.6058	0.00496991	6.518	0.0223271	14.2477	0.00665833		0.3914	0.114325	0.27825	0.0150416	0.3094	0.0174011	0.353	0.0127279	0.309667	0.0051316
	31	Fum	(iv) Anionic metabolite	ND	ND	11.6297	0.444969	5.9264	0.00397492	4.9116	0.0288669	15.647	0.00519615		ND	ND	0.2495	0.0606767	0.27	0.013784	0.3696	0.0183521	0.284	0.0295973
	32	Mal	(iv) Anionic metabolite	ND	ND	13.8247	0.227673	6.8706	0.0170235	6.2222	0.0693664	15.654	0.0034641		ND	ND	2.06975	1.1036	2.7266	0.163176	2.1368	0.0614386	0.289667	0.00503322
	33	dTMP	(iv) Anionic metabolite	8.3215	0.0555308	13.9525	0.0435928	6.736	0.0187216	6.8734	0.00589915	16.0027	0.00450925		0.413	0.181626	0.37125	0.0558473	1.6082	0.156974	0.71	0.0389423	0.291667	0.00404145
	34	FMN	(iv) Anionic metabolite	8.4718	0.0554815	15.5092	0.749892	7.3104	0.036828	7.2996	0.00884873	16.038	0.002		1.0694	0.256016	0.38975	0.029239	2.182	0.122428	0.5704	0.0304352	0.33	0.00556776
	35	AMP	(iv) Anionic metabolite	9.01825	0.0491418	14.928	0.0551181	7.6488	0.033003	7.665	0.00932738	16.5113	0.00208167		0.679	0.134271	0.439	0.0432974	2.1206	0.262639	0.7822	0.0088713	0.3	0.00360555
	36	CMP	(iv) Anionic metabolite	9.58425	0.044657	15.7075	0.0793536	8.0666	0.0135757	8.1966	0.00823408	16.8173	0.00152753		0.58875	0.132947	0.40525	0.018246	1.925	0.193436	0.6962	0.0207413	0.259	0.0034641
	37	UMP	(iv) Anionic metabolite	8.55525	0.0899495	14.2315	0.0516559	7.4868	0.0802571	7.5546	0.0124419	17.117	0.0034641		0.48325	0.234621	0.385	0.0345543	1.5786	0.1324	0.7456	0.0594458	0.217667	0.00665833
	38	NADP	(iv) Anionic metabolite	ND	ND	20.088	1.26422	9.5142	0.174788	9.167	0.0141598	17.5087	0.0051316		ND	ND	0.43175	0.153925	2.9544	0.437639	0.9526	0.0944685	0.212667	0.00550757
	39	Ace-CoA	(iv) Anionic metabolite	8.1968	0.0382256	ND	ND	7.7456	0.0612723	7.3944	0.0222778	17.7997	0.00450925		1.0376	0.3065	ND	ND	2.9354	0.349194	0.8758	0.0452073	0.211667	0.0011547
	40	GMP	(iv) Anionic metabolite	9.30475	0.227	15.7285	0.0773412	8.6818	0.0310274	8.5452	0.0142373	17.8577	0.00305505		0.7045	0.0540709	0.453	0.0445945	2.5704	0.154883	0.9724	0.0475531	0.209667	0.00404145
	41	Cit	(iv) Anionic metabolite	ND	ND	ND	ND	ND	ND	8.8684	0.0994827	17.8673	0.00251661		ND	ND	ND	ND	ND	ND	2.4048	0.138024	0.204	0.01
	42	CoA	(iv) Anionic metabolite	8.3468	0.242648	ND	ND	8.073	0.139966	7.6808	0.032775	17.9023	0.00602771		0.6268	0.348103	ND	ND	3.2266	0.0191911	1.1338	0.0659333	0.222333	0.0023094
	43	dTDP	(iv) Anionic metabolite	8.8205	0.206363	ND	ND	9.1794	0.277518	8.082	0.0941196	17.9147	0.00057735		1.09825	0.45819	ND	ND	2.6104	0.349445	1.8196	0.223766	0.199333	0.00602771
	44	CDP	(iv) Anionic metabolite	9.61475	0.190335	ND	ND	10.5	0.095163	9.1046	0.0622238	17.9467	0.00305505		1.576	0.215955	ND	ND	5.3248	0.646315	1.7924	0.107774	0.199	0.00173205
	45	ADP	(iv) Anionic metabolite	9.52225	0.472852	ND	ND	10.3034	0.114374	8.6634	0.0484799	18.0727	0.00208167		1.7885	0.444899	ND	ND	5.7548	0.347737	1.9514	0.124715	0.222333	0.00602771
	46	UDP	(iv) Anionic metabolite	ND	ND	ND	ND	9.966	0.223047	8.6832	0.0942958	18.0773	0.0110604		ND	ND	ND	ND	1.9752	0.366852	1.3202	0.226902	0.202333	0.0204042
	47	CTP	(iv) Anionic metabolite	9.91875	0.349822	ND	ND	13.134	0.303062	10.1494	0.0893605	18.614	0.0043589		1.613	1.0868	ND	ND	6.9414	0.800158	2.9618	0.311534	0.237333	0.00305505
	48	dTTP	(iv) Anionic metabolite	9.0675	0.150614	ND	ND	10.8516	0.42915	8.9566	0.0629706	18.649	0.001		1.5135	0.0558614	ND	ND	2.6486	1.50431	1.6202	0.253754	0.238	0.00608276
	49	GDP	(iv) Anionic metabolite	9.54325	0.187949	18.7233	0.0337182	12.1614	0.264592	9.7046	0.0585773	18.7203	0.00305505		2.52025	0.81654	0.42	0.127025	7.4948	0.325349	2.7674	0.389011	0.256	0.00264575
	50	UTP	(iv) Anionic metabolite	ND	ND	ND	ND	ND	ND	9.7116	0.208366	18.923	0.00888819		ND	ND	ND	ND	ND	ND	1.8862	0.515646	0.272	0.0240624
	51	ATP	(iv) Anionic metabolite	9.614	0.35294	ND	ND	12.706	0.388101	9.6088	0.108774	19.107	0.001		2.165	1.08624	ND	ND	8.3788	0.615016	3.1568	0.205327	0.297	0.00781025
	52	GTP	(iv) Anionic metabolite	10.594	0.673276	ND	ND	14.6626	0.474651	11.1396	0.12346	21.0187	0.0300389		2.139	1.5882	ND	ND	6.4008	0.478223	3.582	0.411795	0.524	0.00458258
	aGroupings were determined based on molecular/ion distribution at pH 7.0 calculated using the graphical user interface of MarvinSketch and MarvinView.
	RT: retension time.
	SD: standard deviation.
	W0.1: peak width of 10% peak height.
	ND: not detected.

## Sheet: Table S-7
	Table S-7. Quantitative evaluation of sample preparation methods using unified-HILIC/AEX/MS/MS.
	Analyte (abbreviation)	Peak area
		Direct injection (DI) HeLa cell samples					Centrifugal concentration/freeze-drying (CCFD) HeLa cell samples
		1	2	3	4	5	1	2	3	4	5
	dTTP	14410	8765	8055	7215	11205	1598	3117	3096	2219	4052
	FMN	65863	36320	85763	92602	93083	39939	35889	58516	42719	36803
	Gluconic acid	156413	100831	136388	137053	158579	88703	77879	52833	115466	83918
	Phenyllactic acid	49703	27125	16243	20858	35940	18016	4502	16449	19521	34489
	Inositol	20023	19126	32083	7269	6259	6778	16429	14650	2783	14404
	IMP	ND	32381	15797	31495	27254	9962	8962	16096	43463	10215
	FAD	30999	72610	58210	43023	87298	44290	33052	46237	23264	50920
	Serotonin	36695	75002	49119	38183	38333	48829	49875	41132	11440	13318
	Hexanoylcarnitine	2363027	2560220	2580688	2725988	2439678	1786350	1515178	1747086	2138334	1872136
	2-Diethylaminoethanol	47955	75251	73636	68762	61337	65921	63359	34512	50230	22047
	SAM	611149	630581	609674	692280	631622	475010	360323	482994	525474	529332
	Adenine	665025	284850	561789	652066	573496	215961	491092	369991	212790	767393
	4-Methyl-2-oxovaleric acid	22653	12136	16414	27771	13886	9059	17166	10919	19942	14259
	Ace-CoA	90377	62156	99412	95392	133882	106560	78131	74041	33818	77295
	Citrulline	178725	274202	200267	140965	157774	209244	175077	126419	96930	129278
	S7P	4362	9220	8835	2476	749	6114	7005	1506	1515	ND
	Hydroxyproline or 5-Aminolevulinic acid	322410	193088	318335	120402	124206	188483	126949	205367	113530	219238
	Fum	197992	194202	182557	165885	208661	134361	141583	149328	142073	185226
	CoA	492742	442299	533047	407932	499322	422238	385631	357993	336561	392649
	4-Toluenesulfonic acid	47310	28709	22527	66652	54560	54235	10953	60818	31757	18027
	N-Acetyl-Tyr	151619	164946	121095	113591	88416	126327	117184	124729	89558	57464
	Deoxycytidine	ND	ND	27044	ND	30935	ND	ND	ND	ND	23634
	18O9-ATP	8341269	7138873	8240687	8234898	7789818	6552941	6130011	7586814	7228810	5405672
	dCTP	18787	5650	6795	6435	9679	3124	5531	5689	16264	8877
	NADH	3471289	4158557	4644604	4979604	8012321	3045147	2914029	3661466	4495118	6958871
	UTP	144391	226757	196202	217113	258280	107628	179363	233101	183866	166404
	ITP	277235	345814	421872	296822	434106	209972	264553	334937	311115	363199
	13C2, 15N-GSH	5318499	6218829	6044516	6156935	6722231	4727307	5593373	5585169	5011061	4807992
	Putrescine	172221	209594	193213	164215	299172	126251	159578	206869	204469	181330
	dATP	33573	55726	56152	74993	68222	31391	41847	35636	84996	52622
	NADP	105566	142534	126253	134682	159794	119270	112754	117628	132752	92883
	Methylmalonic acid	67079	45965	52723	49386	42415	34688	42788	67413	28248	49660
	N-Acetylneuraminic acid	268851	232078	221560	183794	299275	179764	178005	205705	257794	229895
	Threonic acid	535675	439634	435216	466846	467542	426979	386102	447693	425437	358984
	Allantoic acid	206839	200997	213627	193927	214324	193794	139634	181046	201606	182921
	Gly	27787	59295	18588	20193	27608	28796	32681	45582	14031	14568
	Folic acid	61917	191104	71992	67210	98036	61327	153214	74938	47431	96962
	Imidazole lactate	514560	472697	552297	480027	612789	388147	491944	450117	431074	591032
	b-Ala	188111	145227	152392	184114	189573	172045	134251	165895	153268	142560
	Orn	346067	352433	300174	199313	226569	262400	369226	259667	195064	195780
	ATP	5544482	8462800	9410994	9033245	10302449	5983453	7198247	8106258	8320260	9077975
	Deoxyadenosine	64400	61760	50549	56821	28835	37649	31077	44680	60460	65813
	4-Hydroxybenzoic acid	431994	453350	501131	498290	422120	499140	397238	429057	386962	404991
	Homoarginine	16130037	14784055	16207436	14905818	18523240	14561721	15246217	15306992	13717463	15215710
	Maleic acid	144013	136969	125799	129190	140946	118641	95011	121449	153139	134528
	3-Hydroxymethylglutaric acid	436627	360619	313470	296261	346156	345509	333122	365186	250818	325526
	IsoCit	452170	708939	781072	1282189	1529783	566012	654598	752947	1216833	1215141
	GSH	63563439	56351859	60918680	52530013	60566878	57682003	54001598	52144154	53311476	55302338
	SA	217726	245691	273917	264078	215715	247642	202578	208884	246231	224196
	GTP	232278	709626	758358	823645	962564	298795	633286	778755	695201	852914
	Citraconic acid	267733	137013	100321	141544	112231	243915	126208	107632	103849	128890
	Lys	5354602	9357495	6558745	4815632	5138491	4919755	9664688	5495208	4021749	5136426
	N-Acetyl-Lys	15614267	13392695	14168146	14514658	15739578	13933272	14414751	14079394	12349421	14233314
	UMP	21848	17763	30108	9114	32658	22184	31485	13934	9183	28223
	Mal	10317245	9410492	10175559	10859790	11354289	9555182	8973095	9218811	10246993	11141519
	UDP-N-acetyl-glucosamine	1990376	1853729	1890711	1893229	2036870	1935223	1669187	1624856	1916943	1965818
	Sarcosine	191903	167184	178869	189598	154448	165589	164388	127613	205072	169403
	UDP-Glc and/or UDP-Galac	1232700	1087512	1245128	1172373	1157471	1144862	967064	1080461	1157580	1217971
	Thiamine	11892285	16030876	11118609	11763155	12602386	11457784	14910416	10031285	11526198	12056049
	Betaine	100790630	98380643	82399959	91011945	88656717	88724699	86037644	88402716	89217157	84773124
	NMN	73367	41150	51604	44282	56098	69416	35420	64835	42813	41269
	His	6865237	7346642	6731572	7186856	7028463	6791019	7016810	6498251	6507626	6708774
	Prolinamide	2191677	1551402	1784738	1769909	1764811	2163586	1621529	1855554	1557211	1476578
	N-Methylethanolamine	202571	354035	210829	245318	413405	262667	288969	272523	195069	346291
	Taurine	5717395	3823976	4201990	3715419	3794556	5295821	3383374	4416858	3712868	3577608
	Glu	103606881	96781985	101671039	98717251	108489707	100375048	91452259	97730434	94238063	105532912
	Allothreonine	3446987	3019803	3016085	2572472	2843006	3314912	2682560	3121227	2582783	2659187
	NAD	36884776	31072734	31796651	30837366	32540746	34691292	30972538	30924732	30971201	29904049
	3-Hydroxybenzoic acid	641581	559995	575081	629020	611414	702275	549575	596575	504405	562718
	Tyr	4354218	4258108	3706845	3682840	3943247	4250856	4048606	3552304	3663405	3781297
	Norepinephrine	14119661	19077939	14129157	14889109	14520462	13500668	18425094	13013657	14689923	14728041
	2-Aminobutanoic acid	8764499	8756630	7657746	7085996	8154758	8468594	8410272	8115204	7037452	7180673
	PropionylGly	380836	391849	410262	358305	412539	385268	398806	366276	409360	339766
	Phe	65268317	73516903	63334894	67148668	70222183	66649250	70170717	64941833	62692237	65890845
	Theanine	131533	193481	92664	192689	156327	186414	119238	118063	150633	173516
	GMP	18158	15137	21833	24561	44875	3363	33827	13445	24225	46693
	CTP	379539	590289	604426	665506	705271	449829	506188	690811	602440	626007
	Acetylcarnitine	103311154	121241571	127784114	168717361	179386897	104627381	112895616	126594183	176052348	164631224
	Trp	9677049	10955271	10161747	9633829	10481773	9942903	10668990	9940718	9811632	9428684
	Pantothenate	29742638	28502891	28686519	26857956	28894540	29123768	26222899	28363632	27671482	28283653
	Choline	69393855	77076126	67188889	59329648	63841566	72682846	74250281	64587985	57850720	60413790
	N-Acetyl-Gln	4720365	3973287	4326414	4355946	5079801	4586194	4356980	4601782	4120993	4328298
	HomoSer	2694878	2577023	2308909	2283503	2205033	2743877	2590407	2203917	2080806	2225103
	Melatonin	2193784	2107503	1970804	2065257	1939246	2050748	1953941	2264573	1853029	1978809
	N-Acetyl-Asn	5300279	5265583	4994459	4796941	5166397	5101513	5195117	4888046	5006607	4913573
	Met	14337739	17365984	15285039	15827040	16522724	14688764	17102248	14277439	15290505	16805990
	13C4, 15N2-GSSG	68222	86151	81682	83100	87174	72443	76575	85650	88512	77679
	4-Guanidinobutanoate	16517498	15599412	16041850	15906322	16666148	17005295	14688858	16348572	16091469	15729458
	N-Acetyl-ornithine	3777731	6316520	3811670	3791240	4182150	3699594	5899654	3922767	3798051	4326438
	Arg	3209646	4678916	3113290	3238227	3680094	3356114	4852995	3323806	2905177	3334865
	Benzoic acid	629768	1012740	966205	1220371	1267356	836036	928233	1008813	1127400	1159929
	Phosphocholine	158052859	148842534	154847529	155602255	159502707	157522759	144515914	153028418	156964525	159673451
	Cystathionine	4047128	3501690	3627537	3706408	3845695	3994213	3508987	3688675	3816948	3600638
	Thr	3139161	3036285	2543765	2371641	2767937	3034084	2924834	2502330	2772764	2537140
	3-Pyridylacetic acid	3869666	3331457	3682489	3409791	3583155	3910334	3563488	3479884	3167250	3672208
	Creatinine	10338960	12098973	9343364	9665933	10323351	10095148	11827098	9458161	10002214	10191346
	Carnitine	92570699	81606034	75946714	67409722	74766435	84561972	77180346	83392280	71208011	75278879
	Val	29202610	32760926	29751396	27776070	30608387	30458379	30504710	29700382	29310998	29911305
	2-Aminoisobutyrate	10711069	10755784	9731304	8002212	9339886	9978181	10836709	9498344	8924872	9304339
	Trigonelline	3018393	2884183	2441811	2733098	2582542	2646245	2572341	3141645	2453012	2869310
	Trimethyl-Lys	2525640	2245219	2561563	2232837	2011507	2512950	2384891	2219201	2249357	2243243
	GABA	50753645	52752626	47552838	41882890	47175355	50614846	52432282	49462050	42618598	46086891
	6PG	32249	32292	19485	17845	29826	23349	43413	16046	25312	24700
	cis-Aco	81846	112021	122237	124528	131316	114236	79298	79668	171959	132090
	Pyridoxine	14474905	19274826	14077024	16432627	15813607	14619035	19964508	14697838	16001862	15543985
	Leu	59047674	63425362	54730101	55073109	55102341	55549196	65025681	52923378	58139427	58766854
	Xanthine	62195	146357	50004	56814	64313	76086	100646	58484	77885	72662
	Ile	49891595	54332758	48820447	45859462	50986644	52091027	53064273	47681439	50383417	50696485
	Gln	71473103	73992195	67362056	69007574	70961437	76979568	73850059	68222988	69402615	70651354
	Hypoxanthine	1500211	1433414	1414492	1370759	1355270	1432836	1421849	1414064	1324816	1607232
	Cit	513766	881044	843856	1451465	1815842	799088	846107	988143	1411104	1560289
	ThPP	214161	198706	230824	210408	176476	197167	170047	208313	199222	274320
	Suc	101645	98440	120611	202048	180244	125380	129654	95510	210011	156942
	GSSG	9616831	9914705	9726806	9028111	10737020	10562129	9207479	10075471	10401678	9807447
	N-Acetyl-serotonin	5844492	5386904	5743149	5839574	5956209	5795130	5270326	5845746	6256186	6250325
	Iminodiacetate	4506600	4443937	4238501	4067249	4301977	5342668	3771277	4252005	4512710	4190767
	DMG	10721089	12510205	10904156	9543778	11167736	11536033	12411323	11204119	10263955	10756976
	Uridine	504813	613425	600543	723944	663774	483756	657268	545289	646646	851438
	Pipecolic acid	2128562	2255075	1894172	2341772	2349949	2031701	2223944	2348108	2172848	2545429
	2-Aminobenzoic acid	697157	727739	713627	685922	778146	702881	759117	647335	858825	756321
	trans-Cinnamic acid	658604	522950	528879	626943	628818	640255	661188	678927	541562	553681
	Methylbenzoic acid	2129780	1707092	1824655	1706097	1791187	2113578	1833345	1795907	1903093	1887249
	1-Methyladenosine	771389	887634	681444	904464	762556	842616	813939	868555	788461	869165
	Ser	961058	1087857	1074279	970771	853309	1148409	1226428	998864	874664	925010
	O-Phospho-Ser	315510	295367	247009	153637	139050	352730	283858	290472	125604	154648
	N-Acetyl-Ala	35023525	31848221	35291364	36628015	42360990	37209477	34242579	36500457	38113401	44037897
	Glycerophosphocholine	157560510	162883639	170695319	168482515	180030200	175741114	160524135	182426976	175101381	190019097
	Pro	146491483	130632946	133355592	117597258	115284911	154827115	137172135	140611893	122767378	122371306
	Creatine	46496302	46527080	48499668	49173976	59891639	50421880	46271496	52712719	52099347	64378263
	Ala	326652	310201	230249	283696	258059	346093	247452	296917	271740	332660
	1-Methyl-His	2986971	2889031	2950786	2827071	3076455	3177890	3268970	3169603	3078100	2995201
	Argininosuccinate	314352	382905	442777	232719	283442	407792	413662	348604	302789	307040
	5-Aminopentanoate	122967	116159	139685	102592	142546	117062	125160	152368	141870	134842
	Phenyl-Gly	226725	208598	91855	209183	210824	170114	322843	177133	211035	139856
	Amino adipic acid	228576	169148	221148	218997	189260	216826	187807	281001	192201	231841
	Tryptamine	1092126	1148713	1021148	1042336	1050686	1112033	1310060	1007870	1113954	1247429
	FBP	22326	30169	47959	81817	46016	28935	56017	45458	58146	58856
	Asymmetric dimethyl-Arg	387878	529589	448709	395260	434470	518513	562202	454173	410247	443094
	Asp	3907034	3891709	3653920	3753559	3870336	4464035	3904778	4093187	4378952	4158449
	GDP-Man	ND	12250	4383	14295	33874	9010	14603	11048	19964	34628
	Hypotaurine	80523	25272	40388	86794	103670	65500	58102	95714	74131	80518
	Asn	61533	37683	23093	64604	32931	80168	21521	23148	40268	83459
	CMP	28483	25791	38796	30226	2521	8482	12867	31299	44628	46162
	Bicine	59936	58967	30642	53329	65249	71375	30623	91648	51842	66970
	Adenosine	198610	235872	262205	236106	282107	182026	233335	279010	352906	388866
	Kynurenine	25418	72015	66397	48137	49747	69362	78411	32134	67886	63361
	AMP	721307	736143	624174	677909	522235	831697	752864	891546	767011	883727
	Hex-P	26717	29035	18134	11913	22127	39887	26909	22870	28653	24106
	g-Glu-Cys	59840	16563	35684	18340	8570	50857	15789	43581	ND	ND
	dAMP	5545	12761	5637	17672	8882	10794	11486	15307	14186	15275
	PyroGlu	10419	26098	23406	19716	20235	19800	60104	8452	14003	32841
	Nicotinamide	2116384	4416291	1834253	2061902	1957496	3187258	5534127	3160455	3701305	3539112
	GDP-Glc	3467	22338	17966	36100	18923	31394	46967	19001	36999	19549
	NADPH	107314	34561	23549	29558	28532	112713	54928	61310	65350	61373
	18O3-AMP	297720	260562	304535	288617	297802	496003	664579	403077	443022	371771
	GDP	56270	141553	146169	123709	166325	84610	194414	213592	243006	349538
	18O6-ADP	1101381	1148389	1288135	1304101	1243636	2710194	2169902	2113344	2221906	1912122
	CDP	32747	79822	88395	71724	60424	60066	103091	137706	128499	180839
	IDP	52328	98048	99032	102341	108238	87986	199071	160643	159463	245548
	ADP	1227500	1307367	1312636	1355509	1507493	1618895	2540478	2820857	2966436	3741587
	5'-Methylthioadenosine	3824031	4065565	3926622	4722599	4593779	9908338	12281401	10781690	13802302	13644635
	UDP	1667	6668	16006	6760	14035	10103	16624	24459	20116	61231
	Succinyl AMP	ND	3384	2522	4229	ND	ND	ND	ND	ND	10133
	dTDP	ND	1531	ND	ND	ND	ND	4830	ND	ND	ND
	SAH	29970	18903	12224	11225	45626	88230	115316	235805	273074	287216
	MeJA	ND	ND	ND	ND	ND	ND	ND	ND	ND	ND
	Flavanone	ND	ND	ND	ND	ND	ND	ND	ND	ND	ND
	Flavone	ND	ND	ND	ND	ND	ND	ND	ND	ND	ND
	Camptothecin	ND	ND	ND	ND	ND	ND	ND	ND	ND	ND
	Caffeine	ND	ND	ND	ND	ND	ND	ND	ND	ND	ND
	1-Phenylethylamine	ND	ND	ND	ND	ND	ND	ND	ND	ND	ND
	Coniferyl alcohol	ND	ND	ND	ND	ND	ND	ND	ND	ND	ND
	Dimethylbenzimidazole	ND	ND	ND	ND	ND	ND	ND	ND	ND	ND
	Homocysteine thiolactone	ND	ND	ND	ND	ND	ND	ND	ND	ND	ND
	Tyrosol	ND	ND	ND	ND	ND	ND	ND	ND	ND	ND
	Acetaminophen	ND	ND	ND	ND	ND	ND	ND	ND	ND	ND
	4-Hydroxybenzyl alcohol	ND	ND	ND	ND	ND	ND	ND	ND	ND	ND
	Albiflorin	ND	ND	ND	ND	ND	ND	ND	ND	ND	ND
	5-Methoxytryptamine	ND	ND	ND	ND	ND	ND	ND	ND	ND	ND
	Isobutylamine	ND	ND	ND	ND	ND	ND	ND	ND	ND	ND
	Thymine	ND	ND	ND	ND	ND	ND	ND	ND	ND	ND
	Thymidine	ND	ND	ND	ND	ND	ND	ND	ND	ND	ND
	Retinoic acid	ND	ND	ND	ND	ND	ND	ND	ND	ND	ND
	3-Methyladenine	ND	ND	ND	ND	ND	ND	ND	ND	ND	ND
	1-Butylamine	ND	ND	ND	ND	ND	ND	ND	ND	ND	ND
	Tyramine	ND	ND	ND	ND	ND	ND	ND	ND	ND	ND
	Indoxyl sulfate	ND	ND	ND	ND	ND	ND	ND	ND	ND	ND
	Propylamine	ND	ND	ND	ND	ND	ND	ND	ND	ND	ND
	1-Methylhistamine	ND	ND	ND	ND	ND	ND	ND	ND	ND	ND
	Paraxanthine	ND	ND	ND	ND	ND	ND	ND	ND	ND	ND
	p-Hydroxybenzaldehyde	ND	ND	ND	ND	ND	ND	ND	ND	ND	ND
	4-Hydroxypyridine	ND	ND	ND	ND	ND	ND	ND	ND	ND	ND
	Normetanephrine	ND	ND	ND	ND	ND	ND	ND	ND	ND	ND
	5-Methylcytosine	ND	ND	ND	ND	ND	ND	ND	ND	ND	ND
	Uracil	ND	ND	ND	ND	ND	ND	ND	ND	ND	ND
	Pyridoxal	ND	ND	ND	ND	ND	ND	ND	ND	ND	ND
	Deoxyuridine	ND	ND	ND	ND	ND	ND	ND	ND	ND	ND
	Protocatechuic acid	ND	ND	ND	ND	ND	ND	ND	ND	ND	ND
	2-Hydroxyphenylacetic acid	ND	ND	ND	ND	ND	ND	ND	ND	ND	ND
	3-Amino-2,3-dihydrobenzoic acid	ND	ND	ND	ND	ND	ND	ND	ND	ND	ND
	Cystamine	ND	ND	ND	ND	ND	ND	ND	ND	ND	ND
	Leucinic acid	ND	ND	ND	ND	ND	ND	ND	ND	ND	ND
	Cytosine	ND	ND	ND	ND	ND	ND	ND	ND	ND	ND
	2-Phenylpropionate	ND	ND	ND	ND	ND	ND	ND	ND	ND	ND
	Hydrocinnamate	ND	ND	ND	ND	ND	ND	ND	ND	ND	ND
	N-Acetyl-Leu	ND	ND	ND	ND	ND	ND	ND	ND	ND	ND
	Histidinol	ND	ND	ND	ND	ND	ND	ND	ND	ND	ND
	2-Methylhippuric acid	ND	ND	ND	ND	ND	ND	ND	ND	ND	ND
	Pyridoxamine	ND	ND	ND	ND	ND	ND	ND	ND	ND	ND
	IsovalerylGly	ND	ND	ND	ND	ND	ND	ND	ND	ND	ND
	2,6-Diaminopurine	ND	ND	ND	ND	ND	ND	ND	ND	ND	ND
	Mandelic acid	ND	ND	ND	ND	ND	ND	ND	ND	ND	ND
	2-Hydroxyisovaleric acid	ND	ND	ND	ND	ND	ND	ND	ND	ND	ND
	TiglylGly	ND	ND	ND	ND	ND	ND	ND	ND	ND	ND
	3-Hydroxyisovaleric acid	ND	ND	ND	ND	ND	ND	ND	ND	ND	ND
	N-Formylm-Met	ND	ND	ND	ND	ND	ND	ND	ND	ND	ND
	Ethanolamine	ND	ND	ND	ND	ND	ND	ND	ND	ND	ND
	S-benzyl-Cys	ND	ND	ND	ND	ND	ND	ND	ND	ND	ND
	Hippuric acid	ND	ND	ND	ND	ND	ND	ND	ND	ND	ND
	Naringenin	ND	ND	ND	ND	ND	ND	ND	ND	ND	ND
	Naringin	ND	ND	ND	ND	ND	ND	ND	ND	ND	ND
	Ofloxacin	ND	ND	ND	ND	ND	ND	ND	ND	ND	ND
	Histamine	ND	ND	ND	ND	ND	ND	ND	ND	ND	ND
	5-Hydroxymethyluracil	ND	ND	ND	ND	ND	ND	ND	ND	ND	ND
	Genistein	ND	ND	ND	ND	ND	ND	ND	ND	ND	ND
	2-Hydroxyisobutyric acid	ND	ND	ND	ND	ND	ND	ND	ND	ND	ND
	Ethionine	ND	ND	ND	ND	ND	ND	ND	ND	ND	ND
	2-Hydroxybutyric acid	ND	ND	ND	ND	ND	ND	ND	ND	ND	ND
	g-Glunolactone	ND	ND	ND	ND	ND	ND	ND	ND	ND	ND
	Kynurenic acid	ND	ND	ND	ND	ND	ND	ND	ND	ND	ND
	N-Acetyl-galactosamine	ND	ND	ND	ND	ND	ND	ND	ND	ND	ND
	Nicotinic acid	ND	ND	ND	ND	ND	ND	ND	ND	ND	ND
	Cytidine	ND	ND	ND	ND	ND	ND	ND	ND	ND	ND
	Dethiobiotin	ND	ND	ND	ND	ND	ND	ND	ND	ND	ND
	2-Methyl-3-Hydroxybutyric acid	ND	ND	ND	ND	ND	ND	ND	ND	ND	ND
	cTMP	ND	ND	ND	ND	ND	ND	ND	ND	ND	ND
	N-Acetyl-glucosamine	ND	ND	ND	ND	ND	ND	ND	ND	ND	ND
	NorVal	ND	ND	ND	ND	ND	ND	ND	ND	ND	ND
	IAA	ND	ND	ND	ND	ND	ND	ND	ND	ND	ND
	Gentisic acid	ND	ND	ND	ND	ND	ND	ND	ND	ND	ND
	Epinephrine	ND	ND	ND	ND	ND	ND	ND	ND	ND	ND
	S-Methyl-Cys	ND	ND	ND	ND	ND	ND	ND	ND	ND	ND
	Biotin	ND	ND	ND	ND	ND	ND	ND	ND	ND	ND
	Deoxyinosine	ND	ND	ND	ND	ND	ND	ND	ND	ND	ND
	Acetyl-Gly	ND	ND	ND	ND	ND	ND	ND	ND	ND	ND
	3-Cyano-L-alanine	ND	ND	ND	ND	ND	ND	ND	ND	ND	ND
	4-aminohippuric acid	ND	ND	ND	ND	ND	ND	ND	ND	ND	ND
	3-Hydroxyisobutyric acid	ND	ND	ND	ND	ND	ND	ND	ND	ND	ND
	Homovanillic acid	ND	ND	ND	ND	ND	ND	ND	ND	ND	ND
	Deoxyguanosine	ND	ND	ND	ND	ND	ND	ND	ND	ND	ND
	Homogentisate	ND	ND	ND	ND	ND	ND	ND	ND	ND	ND
	Maleamic acid	ND	ND	ND	ND	ND	ND	ND	ND	ND	ND
	Phosphoric acid	ND	ND	ND	ND	ND	ND	ND	ND	ND	ND
	N-Formyl-Gly	ND	ND	ND	ND	ND	ND	ND	ND	ND	ND
	Alanyl-Ala	ND	ND	ND	ND	ND	ND	ND	ND	ND	ND
	Dihydroorotate	ND	ND	ND	ND	ND	ND	ND	ND	ND	ND
	Vanillylmandelic acid	ND	ND	ND	ND	ND	ND	ND	ND	ND	ND
	Sinigrin	ND	ND	ND	ND	ND	ND	ND	ND	ND	ND
	Dopamine	ND	ND	ND	ND	ND	ND	ND	ND	ND	ND
	Picolinic acid	ND	ND	ND	ND	ND	ND	ND	ND	ND	ND
	3-Hydroxyphenylacetic acid	ND	ND	ND	ND	ND	ND	ND	ND	ND	ND
	4-Hydroxyphenyllactic acid	ND	ND	ND	ND	ND	ND	ND	ND	ND	ND
	Guanine	ND	ND	ND	ND	ND	ND	ND	ND	ND	ND
	cAMP	ND	ND	ND	ND	ND	ND	ND	ND	ND	ND
	Glucosamine and/or Galactosamine	ND	ND	ND	ND	ND	ND	ND	ND	ND	ND
	ACC	ND	ND	ND	ND	ND	ND	ND	ND	ND	ND
	4-Hydroxyphenylacetic acid	ND	ND	ND	ND	ND	ND	ND	ND	ND	ND
	Bilirubin	ND	ND	ND	ND	ND	ND	ND	ND	ND	ND
	HomoCys	ND	ND	ND	ND	ND	ND	ND	ND	ND	ND
	Sinapic acid	ND	ND	ND	ND	ND	ND	ND	ND	ND	ND
	3-Aminoisobutanoic acid	ND	ND	ND	ND	ND	ND	ND	ND	ND	ND
	Gabaculine	ND	ND	ND	ND	ND	ND	ND	ND	ND	ND
	Ferulic acid	ND	ND	ND	ND	ND	ND	ND	ND	ND	ND
	4-Hydroxymandelate	ND	ND	ND	ND	ND	ND	ND	ND	ND	ND
	MSO	ND	ND	ND	ND	ND	ND	ND	ND	ND	ND
	Xylose	ND	ND	ND	ND	ND	ND	ND	ND	ND	ND
	6-Hydroxynicotinic acid	ND	ND	ND	ND	ND	ND	ND	ND	ND	ND
	Anserine	ND	ND	ND	ND	ND	ND	ND	ND	ND	ND
	Kojic acid	ND	ND	ND	ND	ND	ND	ND	ND	ND	ND
	Glyceric acid	ND	ND	ND	ND	ND	ND	ND	ND	ND	ND
	Inosine	ND	ND	ND	ND	ND	ND	ND	ND	ND	ND
	Urocanic acid	ND	ND	ND	ND	ND	ND	ND	ND	ND	ND
	Homocitrulline	ND	ND	ND	ND	ND	ND	ND	ND	ND	ND
	3-Methylamino-Ala	ND	ND	ND	ND	ND	ND	ND	ND	ND	ND
	5-Hydroxyanthranilic acid	ND	ND	ND	ND	ND	ND	ND	ND	ND	ND
	Acetaminophen glucuronide	ND	ND	ND	ND	ND	ND	ND	ND	ND	ND
	Guanosine	ND	ND	ND	ND	ND	ND	ND	ND	ND	ND
	5-Hydroxy-Typ	ND	ND	ND	ND	ND	ND	ND	ND	ND	ND
	3-Hydroxykynurenine	ND	ND	ND	ND	ND	ND	ND	ND	ND	ND
	Sucrose	ND	ND	ND	ND	ND	ND	ND	ND	ND	ND
	Turanose	ND	ND	ND	ND	ND	ND	ND	ND	ND	ND
	Biopterin	ND	ND	ND	ND	ND	ND	ND	ND	ND	ND
	3,4-Dihydroxyphenylacetic acid	ND	ND	ND	ND	ND	ND	ND	ND	ND	ND
	Maltitol	ND	ND	ND	ND	ND	ND	ND	ND	ND	ND
	Mannitol	ND	ND	ND	ND	ND	ND	ND	ND	ND	ND
	5-HIAA	ND	ND	ND	ND	ND	ND	ND	ND	ND	ND
	Lactitol	ND	ND	ND	ND	ND	ND	ND	ND	ND	ND
	Galactitol	ND	ND	ND	ND	ND	ND	ND	ND	ND	ND
	Quinic acid	ND	ND	ND	ND	ND	ND	ND	ND	ND	ND
	cUMP	ND	ND	ND	ND	ND	ND	ND	ND	ND	ND
	Beta-Lactose	ND	ND	ND	ND	ND	ND	ND	ND	ND	ND
	Carnosine	ND	ND	ND	ND	ND	ND	ND	ND	ND	ND
	Trehalose	ND	ND	ND	ND	ND	ND	ND	ND	ND	ND
	Maltose	ND	ND	ND	ND	ND	ND	ND	ND	ND	ND
	5-Dehydroquinic acid	ND	ND	ND	ND	ND	ND	ND	ND	ND	ND
	Xanthosine	ND	ND	ND	ND	ND	ND	ND	ND	ND	ND
	Melibiose	ND	ND	ND	ND	ND	ND	ND	ND	ND	ND
	Gly-Gly	ND	ND	ND	ND	ND	ND	ND	ND	ND	ND
	Gentiobiose	ND	ND	ND	ND	ND	ND	ND	ND	ND	ND
	Salicyluric acid	ND	ND	ND	ND	ND	ND	ND	ND	ND	ND
	Shikimic acid	ND	ND	ND	ND	ND	ND	ND	ND	ND	ND
	Melezitose or 1-Kestose	ND	ND	ND	ND	ND	ND	ND	ND	ND	ND
	Raffinose	ND	ND	ND	ND	ND	ND	ND	ND	ND	ND
	Ketoisoleucine	ND	ND	ND	ND	ND	ND	ND	ND	ND	ND
	Cadaverine	ND	ND	ND	ND	ND	ND	ND	ND	ND	ND
	Uric acid	ND	ND	ND	ND	ND	ND	ND	ND	ND	ND
	Maltotriose	ND	ND	ND	ND	ND	ND	ND	ND	ND	ND
	cGMP	ND	ND	ND	ND	ND	ND	ND	ND	ND	ND
	Dodecanedioic acid	ND	ND	ND	ND	ND	ND	ND	ND	ND	ND
	b-Glu	ND	ND	ND	ND	ND	ND	ND	ND	ND	ND
	Panose	ND	ND	ND	ND	ND	ND	ND	ND	ND	ND
	Spermidine	ND	ND	ND	ND	ND	ND	ND	ND	ND	ND
	2-Dehydrogluconate	ND	ND	ND	ND	ND	ND	ND	ND	ND	ND
	5-Hydroxy-Lys	ND	ND	ND	ND	ND	ND	ND	ND	ND	ND
	Thiamine-MP	ND	ND	ND	ND	ND	ND	ND	ND	ND	ND
	Maltotetraose	ND	ND	ND	ND	ND	ND	ND	ND	ND	ND
	Spermine	ND	ND	ND	ND	ND	ND	ND	ND	ND	ND
	cIMP	ND	ND	ND	ND	ND	ND	ND	ND	ND	ND
	2-Aminopimelic acid	ND	ND	ND	ND	ND	ND	ND	ND	ND	ND
	Sebacic acid	ND	ND	ND	ND	ND	ND	ND	ND	ND	ND
	Agmatine	ND	ND	ND	ND	ND	ND	ND	ND	ND	ND
	Diaminopimelic acid	ND	ND	ND	ND	ND	ND	ND	ND	ND	ND
	HomoCys-Cys	ND	ND	ND	ND	ND	ND	ND	ND	ND	ND
	Cysteinesulfinic acid	ND	ND	ND	ND	ND	ND	ND	ND	ND	ND
	Azelaic acid	ND	ND	ND	ND	ND	ND	ND	ND	ND	ND
	Prephenyllactate	ND	ND	ND	ND	ND	ND	ND	ND	ND	ND
	Saccharopine	ND	ND	ND	ND	ND	ND	ND	ND	ND	ND
	Suberic acid	ND	ND	ND	ND	ND	ND	ND	ND	ND	ND
	Homocysteic acid	ND	ND	ND	ND	ND	ND	ND	ND	ND	ND
	Cysteic acid	ND	ND	ND	ND	ND	ND	ND	ND	ND	ND
	Pimelic acid or 3-Methyladipic acid	ND	ND	ND	ND	ND	ND	ND	ND	ND	ND
	N-Acetyl-Glu	ND	ND	ND	ND	ND	ND	ND	ND	ND	ND
	Ciliatine	ND	ND	ND	ND	ND	ND	ND	ND	ND	ND
	3-Methylglutaric acid	ND	ND	ND	ND	ND	ND	ND	ND	ND	ND
	Cys-Cys	ND	ND	ND	ND	ND	ND	ND	ND	ND	ND
	S-Sulfo-Cys	ND	ND	ND	ND	ND	ND	ND	ND	ND	ND
	N-Acetyl-Asp	ND	ND	ND	ND	ND	ND	ND	ND	ND	ND
	10-Formylpteroic acid	ND	ND	ND	ND	ND	ND	ND	ND	ND	ND
	Erythrose	ND	ND	ND	ND	ND	ND	ND	ND	ND	ND
	Glutaric acid or Methylsuccinic acid	ND	ND	ND	ND	ND	ND	ND	ND	ND	ND
	TDP-Glc	ND	ND	ND	ND	ND	ND	ND	ND	ND	ND
	O-Phosphoethanolamine	ND	ND	ND	ND	ND	ND	ND	ND	ND	ND
	2-Isopropylmalic acid	ND	ND	ND	ND	ND	ND	ND	ND	ND	ND
	2-Hydroxy glutaric acid	ND	ND	ND	ND	ND	ND	ND	ND	ND	ND
	3-Hydroxy-Asp	ND	ND	ND	ND	ND	ND	ND	ND	ND	ND
	Mesaconic acid	ND	ND	ND	ND	ND	ND	ND	ND	ND	ND
	Thiodiacetic acid	ND	ND	ND	ND	ND	ND	ND	ND	ND	ND
	Citramalic acid	ND	ND	ND	ND	ND	ND	ND	ND	ND	ND
	N-Carbamoyl-Asp	ND	ND	ND	ND	ND	ND	ND	ND	ND	ND
	ADP-Glc	ND	ND	ND	ND	ND	ND	ND	ND	ND	ND
	Ethylmalonic acid	ND	ND	ND	ND	ND	ND	ND	ND	ND	ND
	cADP-Rib	ND	ND	ND	ND	ND	ND	ND	ND	ND	ND
	Sulfosalicylate	ND	ND	ND	ND	ND	ND	ND	ND	ND	ND
	Folinic acid	ND	ND	ND	ND	ND	ND	ND	ND	ND	ND
	dTMP	ND	ND	ND	ND	ND	ND	ND	ND	ND	ND
	Terephthalic acid	ND	ND	ND	ND	ND	ND	ND	ND	ND	ND
	N-Acetyl-glucosamine-1P	ND	ND	ND	ND	ND	ND	ND	ND	ND	ND
	Malonic acid or 3-Hydroxypyruvate	ND	ND	ND	ND	ND	ND	ND	ND	ND	ND
	Isophthalic acid	ND	ND	ND	ND	ND	ND	ND	ND	ND	ND
	Quinolinic acid	ND	ND	ND	ND	ND	ND	ND	ND	ND	ND
	Tartaric acid	ND	ND	ND	ND	ND	ND	ND	ND	ND	ND
	dCMP	ND	ND	ND	ND	ND	ND	ND	ND	ND	ND
	Glucarate	ND	ND	ND	ND	ND	ND	ND	ND	ND	ND
	G2P and/or G3P	ND	ND	ND	ND	ND	ND	ND	ND	ND	ND
	dUMP	ND	ND	ND	ND	ND	ND	ND	ND	ND	ND
	MEP	ND	ND	ND	ND	ND	ND	ND	ND	ND	ND
	Dihydrofolic acid	ND	ND	ND	ND	ND	ND	ND	ND	ND	ND
	AICARP	ND	ND	ND	ND	ND	ND	ND	ND	ND	ND
	N-Acetyl-glucosamine-6P	ND	ND	ND	ND	ND	ND	ND	ND	ND	ND
	Ru5P	ND	ND	ND	ND	ND	ND	ND	ND	ND	ND
	Oxalic acid	ND	ND	ND	ND	ND	ND	ND	ND	ND	ND
	Xanthurenic acid	ND	ND	ND	ND	ND	ND	ND	ND	ND	ND
	2-Ketoadipic acid	ND	ND	ND	ND	ND	ND	ND	ND	ND	ND
	Glucosamine 1P	ND	ND	ND	ND	ND	ND	ND	ND	ND	ND
	2KG	ND	ND	ND	ND	ND	ND	ND	ND	ND	ND
	Thyroxine	ND	ND	ND	ND	ND	ND	ND	ND	ND	ND
	Pyridoxamine 5-phosphate	ND	ND	ND	ND	ND	ND	ND	ND	ND	ND
	2,6-Pyridinedicarboxylic acid	ND	ND	ND	ND	ND	ND	ND	ND	ND	ND
	Glucosamine 6P	ND	ND	ND	ND	ND	ND	ND	ND	ND	ND
	T6P	ND	ND	ND	ND	ND	ND	ND	ND	ND	ND
	Kaempferol	ND	ND	ND	ND	ND	ND	ND	ND	ND	ND
	DHAP	ND	ND	ND	ND	ND	ND	ND	ND	ND	ND
	dGMP	ND	ND	ND	ND	ND	ND	ND	ND	ND	ND
	Ascorbic acid	ND	ND	ND	ND	ND	ND	ND	ND	ND	ND
	Tricarballylic acid	ND	ND	ND	ND	ND	ND	ND	ND	ND	ND
	UDP-glucuronate	ND	ND	ND	ND	ND	ND	ND	ND	ND	ND
	2-PGA and/or 3-PGA	ND	ND	ND	ND	ND	ND	ND	ND	ND	ND
	AcAce-CoA	ND	ND	ND	ND	ND	ND	ND	ND	ND	ND
	R5P	ND	ND	ND	ND	ND	ND	ND	ND	ND	ND
	PEP	ND	ND	ND	ND	ND	ND	ND	ND	ND	ND
	RuBP	ND	ND	ND	ND	ND	ND	ND	ND	ND	ND
	ADP-Rib	ND	ND	ND	ND	ND	ND	ND	ND	ND	ND
	dUTP	ND	ND	ND	ND	ND	ND	ND	ND	ND	ND
	dR5P	ND	ND	ND	ND	ND	ND	ND	ND	ND	ND
	2,3-BPG	ND	ND	ND	ND	ND	ND	ND	ND	ND	ND
	ND: not detected.
